# Supplementary material for: Isolation and evolutionary analysis of feline panleukopenia virus strains FPV-BJ-J2 and FPV-BJ-J3 (T440A, N564S, A568G) in Beijing, China
Source: Front Vet Sci. 2026 Jan 27;13:1745551. doi: 10.3389/fvets.2026.1745551 (PMC12887890; doi:10.3389/fvets.2026.1745551)
Supplement: Supplementary file 1 [file Table_1.xlsx]

## Sheet: SUPPLEMENTARY TABLE 1_FPV Seque
	sequence_id	country	year	mutations_list	total_mutations
FPV	AB000050.1	Japan	1996	I101T	1
FPV	AB000052.1	Japan	1996	T21A;I101T	2
FPV	AB000054.1	Japan	1996		0
FPV	AB000056.1	Japan	1996	T21A;I101T	2
FPV	AB000059.1	Japan	1996	I101T	1
FPV	AB000061.1	Japan	1996	I101T	1
FPV	AB000064.1	Japan	1996	N85I;I101T	2
FPV	AB000068.1	Japan	1996	I101T;H234Y	2
FPV	AB000070.1	Japan	1996	V232I	1
FPV	AB054225.1	japan	2001	I101T;D323N	2
FPV	AB054226.1	japan	2001	I101T;Q365L	2
FPV	AB054227.1	japan	2001	I101T	1
FPV	AF015223.1	China	1997	V232I;F353L	2
FPV	AY665655.1	Russia	2004	I101T;F303Y	2
FPV	AY955826.1	China	2005	G33S;A97V;T203-;V232I;H234Y	5
FPV	D78584.1	Japan	1995	T21A;N85I;I101T	3
FPV	D88286.1	Japan	1996	I101T	1
FPV	D88287.1	japan	1996	I101T;V232I;V562L	3
FPV	DQ003301.1	China	2005	G33S;A97V;T203-;V232I;H234Y	5
FPV	DQ099430.1	China	2005	I101T;N122S;D125N;S348P	4
FPV	DQ099431.1	China	2005	A91S;I101T	2
FPV	DQ474235.1	China	2006	I101T;F266-	2
FPV	DQ474236.1	China	2006	I101T	1
FPV	DQ474237.1	China	2006	I101T;C273Y	2
FPV	DQ474238.1	China	2006	I101T;Q143H;L150F;V232I	4
FPV	EF418568.1	Portugal	2025	I101T	1
FPV	EF418569.1	Portugal	2025	I101T	1
FPV	EF988660.1	China	2007	I101T;V308A	2
FPV	EU018142.1	Argentina	2007	A91S;I101T;V232I	3
FPV	EU018143.1	Argentina	2007	A91S;I101T;V232I;S515P;I548V	5
FPV	EU018144.1	Argentina	2007	A91S;I101T;F121L;T230I;V232I;Q309R	6
FPV	EU018145.1	Argentina	2007	A91S;I101T;V232I	3
FPV	EU145593.1	Hungary	2007	I101T;N564S	2
FPV	EU221278.1	Portugal	2025	I101T	1
FPV	EU221279.1	Portugal	2025	I101T	1
FPV	EU221280.1	Portugal	2025	I101T	1
FPV	EU221281.1	Portugal	2025	I101T;V103-	2
FPV	EU252145.1	South Korea	2007	T21A;I101T	2
FPV	EU252146.1	South Korea	2007	A91S;I101T	2
FPV	EU252147.1	South Korea	2007	A91S;I101T	2
FPV	EU360958.1	Hungary	2007	A91S;I101T;T230P	3
FPV	EU360959.1	Hungary	2007	A91S;I101T;T217P;N564S;A568G	5
FPV	EU498680.1	Italy	2008	V232I;V562L	2
FPV	EU498681.1	Italy	2008	I101T;V232I;V562L	3
FPV	EU498682.1	Italy	2025	I101T	1
FPV	EU498683.1	Italy	2008	I101T	1
FPV	EU498684.1	Italy	2025	I101T	1
FPV	EU498685.1	Italy	2025	I101T	1
FPV	EU498686.1	Italy	2025	I101T	1
FPV	EU498687.1	Italy	2025	I101T;K271N	2
FPV	EU498688.1	Italy	2025	I101T;R216K	2
FPV	EU498689.1	Italy	2025	I101T	1
FPV	EU498690.1	Italy	2025	I101T	1
FPV	EU498691.1	Italy	2025	I101T	1
FPV	EU498692.1	Italy	2025	I101T	1
FPV	EU498693.1	Italy	2025	I101T;G224A	2
FPV	EU498694.1	Italy	2025	I101T	1
FPV	EU498695.1	Italy	2025	A14T;I101T	2
FPV	EU498696.1	Italy	2025	I101T	1
FPV	EU498697.1	Italy	2025	I101T	1
FPV	EU498698.1	Italy	2025	I101T;L255I	2
FPV	EU498699.1	Italy	2025	A91S;I101T	2
FPV	EU498700.1	Italy	2025	I101T	1
FPV	EU498701.1	Italy	2025	P13S;I101T;T440S	3
FPV	EU498702.1	Italy	2025	I101T	1
FPV	EU498703.1	Italy	2025	I101T	1
FPV	EU498704.1	Italy	2025	I101T	1
FPV	EU498705.1	Italy	2025	I101T	1
FPV	EU498706.1	Italy	2025	A91S;I101T	2
FPV	EU498707.1	Italy	2025	P13S;I101T	2
FPV	EU498708.1	Italy	2025	I101T	1
FPV	EU498709.1	Italy	2025	I101T;Q143H;E144D	3
FPV	EU498710.1	Italy	2025	I101T	1
FPV	EU498711.1	Italy	2025	A14T;I101T	2
FPV	EU498712.1	Italy	2025	I101T	1
FPV	EU498713.1	United Kingdom	2025	I101T;W414G	2
FPV	EU498714.1	United Kingdom	2025	I101T;V232I	2
FPV	EU498715.1	Italy	2025	I101T	1
FPV	EU498716.1	United Kingdom	2025	I101T;V232I;R377K;D513E	4
FPV	EU498717.1	United Kingdom	2025	V232I;R397S;D513E;V562L	4
FPV	EU498718.1	Italy	2025	I101T	1
FPV	EU498719.1	United Kingdom	2025	I101T;V232I;V562L	3
FPV	EU498720.1	Italy	2025	I101T	1
FPV	EU659111.1	USA	1967	I101T	1
FPV	EU659112.1	USA	1964	I101T	1
FPV	EU659113.1	USA	1989	I101T;F303Y	2
FPV	EU659114.1	USA	1989	F303Y	1
FPV	EU659115.1	USA	2025	I101T	1
FPV	EU697383.1	China	2007	I101T;F488L	2
FPV	EU697384.1	China	2007	I101T;P432Q	2
FPV	EU697386.1	China	2007	K89E;I101T	2
FPV	EU697387.1	China	2007	I101T;E368G;A372V	3
FPV	FJ405225.1	China	2008	I101T;S576P	2
FPV	FJ440711.1	Argentina	2025	A91S;I101T;T230I;V232I;A579-	5
FPV	FJ440712.1	Argentina	2025	A91S;I101T;I204T;V232I	4
FPV	FJ440713.1	Argentina	2025	A91S;I101T;E155-;Q159-;D215G;T230I;V232I	7
FPV	FJ440714.1	Argentina	2025	A91S;I101T;V232I	3
FPV	FJ936171.1	China	2008	N85I;I101T;V232I	3
FPV	HQ184189.1	South Korea	2025	I101T;Q310H	2
FPV	HQ184190.1	South Korea	2025	I101T	1
FPV	HQ184191.1	South Korea	2025	I101T	1
FPV	HQ184192.1	South Korea	2025	T21A;I101T	2
FPV	HQ184193.1	South Korea	2025	T21A;I101T	2
FPV	HQ184194.1	South Korea	2025	A97T;I101T	2
FPV	HQ184195.1	South Korea	2025	A91S;I101T;E368D	3
FPV	HQ184196.1	South Korea	2025	T49A;K80Q;V83L;I101T;I129T;T322A	6
FPV	HQ184197.1	South Korea	2025	T21A;I101T	2
FPV	HQ184198.1	South Korea	2025	I101T;M190T;H253Q;Y324H;Y378C;F420Y	6
FPV	HQ184199.1	South Korea	2025	G26R;I101T;Y324C	3
FPV	HQ184200.1	South Korea	2025	I101T;I469T	2
FPV	HQ184201.1	South Korea	2025	G39W;I101T;T107I;D305N;V308I;Q310H	6
FPV	HQ184202.1	South Korea	2025	I101T;V232I;V316I;T329A	4
FPV	HQ184203.1	South Korea	2025	I101T;G258S	2
FPV	HQ184204.1	South Korea	2025	N78H;I101T;I105L;T206S;V232I	5
FPV	JN867593.1	USA	2025	I101T;S297A	2
FPV	JN867594.1	USA	1990	I101T	1
FPV	JN867595.1	USA	1978	I101T;V232I;D323N;A340V	4
FPV	JN867596.1	USA	1978	I101T;V232I;D323N	3
FPV	JX475245.1	USA	2025	I101T	1
FPV	JX475253.1	USA	2025	A91T;I101T;V232I;E411A;V562L	5
FPV	JX475254.1	USA	2025	I101T	1
FPV	JX475256.1	USA	2025	A5G;I101T	2
FPV	JX475259.1	USA	2025	I101T	1
FPV	JX475270.1	USA	2025	I101T;V232I;V562L	3
FPV	KJ813893.1	USA	2013	A5T;I101T	2
FPV	KJ813894.1	USA	2025	I101T	1
FPV	KJ813895.1	USA	2025	I101T	1
FPV	KM624023.1	USA	1978	I101T;V232I;D323N;A340V	4
FPV	KP280068.1	China	2014	I101T;G412R	2
FPV	KP769859.1	Belgium	2013	I101T	1
FPV	KT240128.1	Portugal	2025	I101T	1
FPV	KT240129.1	Portugal	2025	I101T;V463I	2
FPV	KT240130.1	Portugal	2025	I101T	1
FPV	KT240131.1	Portugal	2025	I101T;V252I	2
FPV	KT240132.1	Portugal	2025	I101T	1
FPV	KT240133.1	Portugal	2013	I101T	1
FPV	KT240134.1	Portugal	2013	I101T	1
FPV	KT240135.1	Portugal	2014	I101T	1
FPV	KT240136.1	Portugal	2014	I101T;F261Y	2
FPV	KU248456.1	Portugal	2025	I101T	1
FPV	KU248457.1	Portugal	2025	I101T	1
FPV	KU248458.1	Portugal	2025	I101T	1
FPV	KU248459.1	Portugal	2025	I101T	1
FPV	KU248460.1	Portugal	2025	I101T	1
FPV	KU248461.1	Portugal	2025	I101T	1
FPV	KU248462.1	Portugal	2025	I101T;V463I	2
FPV	KU248463.1	Portugal	2025	I101T	1
FPV	KU248464.1	Portugal	2014	I101T	1
FPV	KX434461.1	Italy	2015	I101T	1
FPV	KX434462.1	Italy	2015	I101T;V232I;D311N;A359G	4
FPV	KX685354.1	China	2016	T21A;G37D;I101T	3
FPV	KX900570.1	China	1986	I101T	1
FPV	M10824.1	United States	1986	I101T;V232I;T355I;E411A;V562L	5
FPV	M24002.1	United	1988	V232I;V562L	2
FPV	M24004.1	United	1988	I101T;V232I	2
FPV	M38246.1	USA	1990		0
FPV	MF069445.1	Canada	2015	I101T	1
FPV	MF069446.1	Canada	2025	I101T	1
FPV	MF069447.1	Canada	2016	I101T	1
FPV	MF541119.1	China	2016	I101T;V164I	2
FPV	MF541120.1	China	2016	I101T	1
FPV	MF541121.1	China	2016	I101T	1
FPV	MF541122.1	China	2016	I101T	1
FPV	MF541123.1	China	2016	I101T	1
FPV	MF541124.1	China	2016	I101T	1
FPV	MF541125.1	China	2016	I101T	1
FPV	MF541126.1	China	2016	I101T;N564S;A568G	3
FPV	MF541127.1	China	2016	I101T	1
FPV	MF541128.1	China	2016	I101T	1
FPV	MF541129.1	China	2016	I101T	1
FPV	MF541130.1	China	2016	I101T	1
FPV	MF541131.1	China	2016	I101T	1
FPV	MF541132.1	China	2016	I101T;V164I;A334T;A347T	4
FPV	MF541133.1	China	2016	I101T;V164I;A347T	3
FPV	MF541134.1	China	2016	I101T	1
FPV	MF541135.1	China	2016	I101T	1
FPV	MF541136.1	China	2016	I101T	1
FPV	MF541137.1	China	2016	I101T	1
FPV	MF541138.1	China	2016	I101T	1
FPV	MF541139.1	China	2016	I101T	1
FPV	MF541140.1	China	2016	I101T;A334T	2
FPV	MG764510.1	China	1999	N85I;I101T;V232I	3
FPV	MG764511.1	China	2015	T21A;I101T;H234Y	3
FPV	MG924893.1	China	2016	I101T	1
FPV	MH165481.1	China	2015	I101T;V232I;E411A;V562L	4
FPV	MH165482.1	China	2014	I101T;V232I;E411A;V562L	4
FPV	MH559110.1	India	2018	A5P;V6F;Q7H;D9N;R16K;R19K;K52N;W58G;S66T;R67K;H70L;I101T;D373N;T390A	14
FPV	MH669800.1	Thailand	2015	I101T;L285S	2
FPV	MK301396.1	China	2018	S2G;A91S;I101T	3
FPV	MK357738.1	Viet Nam	2017	I101T	1
FPV	MK357739.1	Viet Nam	2017	I101T	1
FPV	MK357740.1	Viet Nam	2017	I101T	1
FPV	MK357741.1	Viet Nam	2018	I101T	1
FPV	MK357742.1	Viet Nam	2018	I101T;R191K	2
FPV	MK357743.1	Viet Nam	2018	I101T	1
FPV	MK671150.1	China	2016	I101T	1
FPV	MK671151.1	China	2016	I101T	1
FPV	MK671152.1	China	2016	G11V;I101T	2
FPV	MK671153.1	China	2016	I101T	1
FPV	MK671154.1	China	2016	I101T	1
FPV	MK671155.1	China	2016	I101T;V164I	2
FPV	MK671156.1	China	2016	G11V;I101T	2
FPV	MK671157.1	China	2017	I101T	1
FPV	MK671158.1	China	2017	I101T	1
FPV	MK671159.1	China	2017	A91S;I101T;T322A	3
FPV	MK671160.1	China	2017	I101T	1
FPV	MK671161.1	China	2017	G11V;I101T	2
FPV	MK671162.1	China	2017	I101T	1
FPV	MK671163.1	China	2017	I101T	1
FPV	MK671164.1	China	2017	A91S;I101T;T322A	3
FPV	MK671165.1	China	2017	I101T	1
FPV	MK671166.1	China	2017	I101T	1
FPV	MK671167.1	China	2017	I101T	1
FPV	MK671168.1	China	2017	I101T	1
FPV	MK671169.1	China	2017	A91S;I101T;T322A	3
FPV	MK671170.1	China	2017	I101T;V164I	2
FPV	MK671171.1	China	2017	I101T;V164I	2
FPV	MK671172.1	China	2018	G11V;I101T	2
FPV	MK671173.1	China	2018	I101T	1
FPV	MK671174.1	China	2018	I101T	1
FPV	MK671175.1	China	2018	A91S;I101T;T322A	3
FPV	MK671176.1	China	2018	I101T	1
FPV	MK671177.1	China	2018	I101T	1
FPV	MK671178.1	China	2018	I101T	1
FPV	MK671179.1	China	2018	A91S;I101T;T322A	3
FPV	MK671180.1	China	2018	G11V;I101T	2
FPV	MK671181.1	China	2018	G11V;I101T	2
FPV	MK671182.1	China	2018	I101T	1
FPV	MK671183.1	China	2018	I101T;V164I	2
FPV	MK671184.1	China	2018	A91S;I101T;T322A	3
FPV	MK671185.1	China	2018	A91S;I101T;T322A	3
FPV	MK671186.1	China	2018	I101T	1
FPV	MK671187.1	China	2018	G11V;I101T	2
FPV	MK671188.1	China	2018	I101T	1
FPV	MN127779.1	Thailand	2018	R16K;R19K;I101T;I566M	4
FPV	MN127780.1	Thailand	2019	D9N;R16K;R19K;I101T;V232I	5
FPV	MN127781.1	Thailand	2019	I101T;V232I;E411A;V562L	4
FPV	MN400978.1	South Korea	2017	V6F;D9N;R16K;R19K;A20P;I101T	6
FPV	MN400979.1	South Korea	2017	I101T;Q383P;T399P;H403L;D405N;T406P;Y409I	7
FPV	MN418997.1	China	2018	I101T	1
FPV	MN418998.1	China	2018	I101T	1
FPV	MN418999.1	China	2018	A91S;I101T;G452S	3
FPV	MN419000.1	China	2018	I101T;F290Y	2
FPV	MN419001.1	China	2018	I101T	1
FPV	MN419002.1	China	2018	I101T	1
FPV	MN419003.1	China	2019	I101T	1
FPV	MN419004.1	China	2019	I101T	1
FPV	MN419005.1	China	2019	I101T;V232I;E411A;V562L	4
FPV	MN419006.1	China	2019	I101T	1
FPV	MN419007.1	China	2019	I101T	1
FPV	MN419008.1	China	2019	I101T	1
FPV	MN419009.1	China	2019	I101T;Q365L	2
FPV	MN419010.1	China	2019	I101T	1
FPV	MN419011.1	China	2019	I101T	1
FPV	MN419012.1	China	2019	A91S;I101T	2
FPV	MN419013.1	China	2019	I101T	1
FPV	MN451652.1	Finland	1983	A91T;I101T;A300V	3
FPV	MN862745.1	Canada	2017	I101T;V232I;V562L	3
FPV	MN862746.1	Canada	2017	G28-;I101T	2
FPV	MN862747.1	Canada	2019	I101T;N419K;D526N	3
FPV	MN862748.1	Canada	2019	I101T	1
FPV	MN862749.1	Canada	2019	I101T	1
FPV	MN908257.1	China	2019	A91S;I101T	2
FPV	MT078767.1	India	2019	I101T;F303Y;G441R;N554D	4
FPV	MT078768.1	India	2019	I101T;F303Y;G441R;N554D	4
FPV	MT078769.1	India	2019	I101T;F303Y;G441R;N554D	4
FPV	MT078770.1	India	2019	I101T;F303Y;G441R;N554D	4
FPV	MT078771.1	India	2019	I101T;F303Y;G441R;N554D	4
FPV	MT178243.1	China	2019	I101T	1
FPV	MT270531.1	China	2019	A91S;I101T	2
FPV	MT270532.1	China	2019	A91S;I101T	2
FPV	MT270533.1	China	2019	A91S;I101T	2
FPV	MT270534.1	China	2019	I101T	1
FPV	MT270535.1	China	2019	A91S;I101T	2
FPV	MT270536.1	China	2019	A91S;I101T	2
FPV	MT270537.1	China	2019	A91S;I101T	2
FPV	MT270538.1	China	2019	A91S;I101T	2
FPV	MT270539.1	China	2019	A91S;I101T	2
FPV	MT270540.1	China	2019	A91S;I101T	2
FPV	MT270541.1	China	2019	A91S;I101T	2
FPV	MT270542.1	China	2019	A91S;I101T	2
FPV	MT270543.1	China	2019	I101T	1
FPV	MT270544.1	China	2019	A91S;I101T	2
FPV	MT270545.1	China	2019	I101T	1
FPV	MT270546.1	China	2019	I101T	1
FPV	MT270547.1	China	2019	A91S;I101T	2
FPV	MT270548.1	China	2019	A91S;I101T	2
FPV	MT270549.1	China	2019	I101T	1
FPV	MT270550.1	China	2019	A91S;I101T	2
FPV	MT270551.1	China	2019	A91S;I101T	2
FPV	MT270552.1	China	2019	A91S;I101T	2
FPV	MT270553.1	China	2019	A91S;I101T	2
FPV	MT270554.1	China	2019	A91S;I101T	2
FPV	MT270555.1	China	2019	A91S;I101T	2
FPV	MT270556.1	China	2019	A91S;I101T	2
FPV	MT270557.1	China	2019	A91S;I101T	2
FPV	MT270558.1	China	2019	A91S;I101T	2
FPV	MT270559.1	China	2019	A91S;I101T	2
FPV	MT270560.1	China	2019	A91S;I101T	2
FPV	MT270561.1	China	2019	A91S;I101T	2
FPV	MT270562.1	China	2019	A91S;I101T	2
FPV	MT270563.1	China	2019	I101T	1
FPV	MT270564.1	China	2019	I101T	1
FPV	MT270565.1	China	2019	A91S;I101T	2
FPV	MT270566.1	China	2019	I101T	1
FPV	MT270567.1	China	2019	I101T	1
FPV	MT270568.1	China	2019	A91S;I101T	2
FPV	MT270569.1	China	2019	A91S;I101T	2
FPV	MT270570.1	China	2019	I101T	1
FPV	MT270571.1	China	2019	A91S;I101T;A300G;N426E;N564S;A568G	6
FPV	MT270572.1	China	2019	A91S;I101T	2
FPV	MT270573.1	China	2019	A91S;I101T	2
FPV	MT270574.1	China	2019	A91S;I101T	2
FPV	MT270575.1	China	2019	A91S;I101T	2
FPV	MT270576.1	China	2019	A91S;I101T;S192F	3
FPV	MT270577.1	China	2019	I101T	1
FPV	MT270578.1	China	2019	I101T	1
FPV	MT270579.1	China	2019	A91S;I101T	2
FPV	MT270580.1	China	2019	A91S;I101T	2
FPV	MT270581.1	China	2019	A91S;I101T	2
FPV	MT270582.1	China	2019	I101T	1
FPV	MT270583.1	China	2019	I101T	1
FPV	MT270584.1	China	2019	I101T	1
FPV	MT270585.1	China	2019	I101T	1
FPV	MT274377.1	Italy	2017	A91T;I101T;P202T;T544-	4
FPV	MT274378.1	Italy	2019	I101T	1
FPV	MT857268.1	Viet Nam	2018	I101T	1
FPV	MT857269.1	Viet Nam	2018	I101T	1
FPV	MT857270.1	Viet Nam	2018	I101T	1
FPV	MT857271.1	Viet Nam	2018	I101T	1
FPV	MT857272.1	Viet Nam	2018	I101T	1
FPV	MT857273.1	Viet Nam	2019	I101T	1
FPV	MT857274.1	Viet Nam	2019	I101T	1
FPV	MT857275.1	Viet Nam	2019	I101T	1
FPV	MT857276.1	Viet Nam	2019	I101T	1
FPV	MT857277.1	Viet Nam	2019	I101T	1
FPV	MT857278.1	Viet Nam	2019	I101T	1
FPV	MT857279.1	Viet Nam	2019	I101T	1
FPV	MT857280.1	Viet Nam	2019	I101T	1
FPV	MT857281.1	Viet Nam	2019	I101T	1
FPV	MT857282.1	Viet Nam	2019	I101T	1
FPV	MT857283.1	Viet Nam	2018	I101T	1
FPV	MT857284.1	Viet Nam	2018	I101T	1
FPV	MT857285.1	Viet Nam	2018	I101T	1
FPV	MT857286.1	Viet Nam	2018	I101T	1
FPV	MT892650.1	China	2019	S2G;A91S;I101T;D240A;E260A;F268L;H277P;G286R;E298G	9
FPV	MW017596.1	China	2019	A91S;I101T	2
FPV	MW017616.1	China	2020	A91S;I101T	2
FPV	MW017618.1	China	2020	A91S;I101T	2
FPV	MW017625.1	China	2020	I101T	1
FPV	MW017626.1	China	2020	A91S;I101T	2
FPV	MW017627.1	China	2020	I101T	1
FPV	MW017628.1	China	2020	I101T	1
FPV	MW017629.1	China	2020	A91S;I101T	2
FPV	MW017630.1	China	2020	A91S;I101T	2
FPV	MW017631.1	China	2020	A91S;I101T	2
FPV	MW091486.1	China	2018	I101T;G299E	2
FPV	MW091487.1	China	2018	I101T;G299E	2
FPV	MW331496.1	China	2020	I101T;G299E	2
FPV	MW495829.1	China	2018	A91S;I101T	2
FPV	MW495830.1	China	2018	I101T;M183T	2
FPV	MW495831.1	China	2017	I101T;S344P	2
FPV	MW495832.1	China	2019	A91S;I101T	2
FPV	MW495833.1	China	2017	I101T	1
FPV	MW495834.1	China	2018	I101T;M190I;V522G	3
FPV	MW495835.1	China	2018	I101T	1
FPV	MW495836.1	China	2019	A91S;I101T	2
FPV	MW495837.1	China	2019	V38G;S41F;T42S;T44S;A91S;I101T	6
FPV	MW495838.1	China	2017	S27P;D88G;I101T	3
FPV	MW495839.1	China	2018	G30E;A91S;I101T;A358V	4
FPV	MW495840.1	China	2018	A91S;I101T	2
FPV	MW495841.1	China	2019	A91S;I101T	2
FPV	MW495842.1	China	2020	A91S;I101T	2
FPV	MW495843.1	China	2020	A91S;I101T	2
FPV	MW495844.1	China	2020	A91S;I101T	2
FPV	MW495845.1	China	2020	A91S;I101T	2
FPV	MW495846.1	China	2020	A91S;I101T	2
FPV	MW495847.1	China	2020	A91S;I101T	2
FPV	MW495848.1	China	2020	I101T	1
FPV	MW650831.1	China	2020	A91S;I101T	2
FPV	MW659466.1	China	2020	A91S;I101T	2
FPV	MW791426.1	China	2020	A91S;I101T	2
FPV	MW791427.1	China	2020	A91S;I101T	2
FPV	MW811187.1	China	2020	A91S;I101T	2
FPV	FPV-BJ-J1	China	2025	A91S;I101T	2
FPV	FPV-BJ-Y1	China	2025	A91S;I101T	2
FPV	FPV-BJ-J2	China	2025	A91S;I101T;T440A;N564S;A568G	5
FPV	FPV-BJ-J3	China	2025	A91S;I101T;T440A;N564S;A568G	5
FPV	FPV-BJ-J4	China	2025	A91S;I101T	2
FPV	FPV-BJ-KBbb	China	2025	A91S;I101T	2
FPV	FPV-BJ-KBwy	China	2025	A91S;I101T	2
FPV	MZ005633.1	China	2020	I101T;T217R	2
FPV	MZ322607.1	China	2018	I101T;G299E	2
FPV	MZ357119.1	China	2020	I101T;G299E	2
FPV	MZ357120.1	China	2020	A91S;I101T	2
FPV	MZ357122.1	China	2018	I101T	1
FPV	MZ391096.1	Turkey	2020	I101T	1
FPV	MZ391097.1	Turkey	2020	I101T	1
FPV	MZ508522.1	Italy	2018	I40V;I101T;Q213H;G224R;V232I;S344-;A347-;G360-	8
FPV	MZ508523.1	Italy	2017	I101T;V139I;A328-;S344-;A347-;S348-;G360-;E411Q	8
FPV	MZ508524.1	Italy	2019	I101T;A300T;S344-;G360-	4
FPV	MZ508525.1	Italy	2018	I101T;A300-;S344-;A347-;G360-	5
FPV	MZ508526.1	Italy	2019	A5S;I101T;A300-;S344-;G360-;G362-	6
FPV	MZ712026.1	China	2020	I101T;G299E	2
FPV	MZ836347.1	China	2019	A91S;I101T	2
FPV	MZ836350.1	China	2020	A91S;I101T;V534I	3
FPV	MZ836351.1	China	2020	I101T	1
FPV	MZ836352.1	China	2020	A91S;I101T	2
FPV	MZ836353.1	China	2020	A91S;I101T	2
FPV	MZ836354.1	China	2020	A91S;I101T	2
FPV	MZ836355.1	China	2020	A91S;I101T	2
FPV	MZ836356.1	China	2020	A91S;I101T	2
FPV	MZ836357.1	China	2020	I101T;F290Y	2
FPV	MZ836358.1	China	2020	A91S;I101T	2
FPV	MZ836359.1	China	2020	I101T	1
FPV	MZ836360.1	China	2020	I101T	1
FPV	MZ836361.1	China	2020	A91S;I101T	2
FPV	MZ836362.1	China	2020	I101T	1
FPV	MZ836363.1	China	2020	A91S;I101T	2
FPV	MZ836364.1	China	2020	A91S;I101T	2
FPV	MZ836365.1	China	2020	I101T	1
FPV	MZ836366.1	China	2020	I101T	1
FPV	MZ836367.1	China	2020	A91S;I101T	2
FPV	MZ836368.1	China	2020	A91S;I101T	2
FPV	MZ836369.1	China	2020	I101T	1
FPV	MZ836370.1	China	2020	I101T	1
FPV	MZ836371.1	China	2020	I101T	1
FPV	MZ836373.1	China	2020	A91S;I101T	2
FPV	MZ836374.1	China	2020	I101T	1
FPV	MZ836375.1	China	2020	I101T	1
FPV	MZ836376.1	China	2020	I101T	1
FPV	MZ836377.1	China	2020	I101T	1
FPV	MZ836378.1	China	2019	I101T;T425A	2
FPV	OK384310.1	China	2019	A91S;I101T;A568G	3
FPV	OK384311.1	China	2019	A91S;I101T;N564S;A568G	4
FPV	OK384312.1	China	2019	A91S;I101T;A568G	3
FPV	OK384313.1	China	2019	A91S;I101T;N564S;A568G	4
FPV	OK384314.1	China	2019	A91S;I101T;N564S;A568G	4
FPV	OM638042.1	Italy	2021	I101T	1
FPV	OM638043.1	Egypt	2021	I101T	1
FPV	OM640096.1	Canada	2018	I101T;V232I;V562L	3
FPV	OM937916.1	Egypt	2019	I101T	1
FPV	ON185552.1	Hungary	2021	I101T	1
FPV	OP153925.1	South Korea	2017	I101T	1
FPV	OP153926.1	South Korea	2017	I101T	1
FPV	OP153927.1	South Korea	2017	I101T;G467D	2
FPV	OP153928.1	South Korea	2017	I101T	1
FPV	OP153929.1	South Korea	2017	I101T	1
FPV	OP153930.1	South Korea	2017	I101T	1
FPV	OP153931.1	South Korea	2017	I101T	1
FPV	OP153932.1	South Korea	2017	I101T;V562L	2
FPV	OP471917.1	China	2019	A91S;I101T	2
FPV	OP471918.1	China	2019	A91S;I101T	2
FPV	OP471919.1	China	2019	I101T	1
FPV	OP796706.1	China	2021	V38G;A91S;I101T;G196D	4
FPV	OP796707.1	China	2021	V38G;V59A;A91S;I101T;P410S	5
FPV	OP796708.1	China	2021	V38G;A91S;I101T;V232G	4
FPV	OP796709.1	China	2021	V38G;A91S;I101T;T278A	4
FPV	OP796710.1	China	2022	V38G;R67G;A91S;I101T;Y210N;P288L;T425S	7
FPV	OP796711.1	China	2022	V38G;A91S;I101T;A176T;W214G	5
FPV	OP796712.1	China	2022	S35W;V38G;A91S;I101T	4
FPV	OP796713.1	China	2022	S35W;V38G;I101T	3
FPV	OP796714.1	China	2022	V38G;I101T	2
FPV	OP796715.1	China	2022	V38G;A91S;I101T;Q280R	4
FPV	OP796716.1	China	2022	V38G;I101T;Y210N	3
FPV	OP985508.1	Nigeria	2014		0
FPV	OP985509.1	Nigeria	2014		0
FPV	OP985510.1	Nigeria	2014		0
FPV	OP985511.1	Nigeria	2014		0
FPV	OP985512.1	Nigeria	2014		0
FPV	OP985513.1	Nigeria	2014		0
FPV	OP985514.1	Nigeria	2014		0
FPV	OP985515.1	Nigeria	2014		0
FPV	OP985516.1	Nigeria	2014	D323N	1
FPV	OP985517.1	Nigeria	2014		0
FPV	OP985518.1	Nigeria	2014		0
FPV	OP985519.1	Nigeria	2014		0
FPV	OP985520.1	Nigeria	2014	K80R;K93N;V103A;V232I	4
FPV	OP985521.1	Nigeria	2014		0
FPV	OP985522.1	Nigeria	2014	K93N	1
FPV	OQ266795.1	India	2022	A5P;V6F;Q7H;D9N;R16K;R19K;K52N;W58G;S66T;R67K;H70L;I101T;D373N;T390A	14
FPV	OQ570642.1	China	2022	A91S;I101T;N166D	3
FPV	OQ615261.1	Brazil	2021	I101T	1
FPV	OQ615262.1	Brazil	2021	I101T	1
FPV	OQ615263.1	Brazil	2021	I101T	1
FPV	OQ615264.1	Brazil	2023	I101T;V232I;V562L	3
FPV	OQ718429.1	Italy	2021	I101T	1
FPV	OQ815870.1	China	2020	V232I	1
FPV	OQ815871.1	China	2018	V83I;I101T;S140R;V153G;V232I;H234Y;A328V	7
FPV	OQ815872.1	China	2018	I101T;V308S	2
FPV	OQ815873.1	China	2019	I101T;V232I;A300P;E411A;V562L	5
FPV	OQ815874.1	China	2019	I101T;V232I;E411A;V562L	4
FPV	OQ815875.1	China	2018	I101T	1
FPV	OQ863615.1	China	2018	A91S;I101T	2
FPV	OQ863616.1	China	2019	I101T;R382K	2
FPV	OQ863617.1	China	2019	A91S;I101T	2
FPV	OQ863618.1	China	2019	A91S;I101T	2
FPV	OQ863619.1	China	2019	I101T	1
FPV	OR227624.1	China	2021	I101T;G412R	2
FPV	OR260993.1	China	2018	I101T;H234L	2
FPV	OR264206.1	China	2020	I101T;I105-;H234Y	3
FPV	OR365078.1	South Korea	2023	I101T	1
FPV	OR399559.1	China	2022	G4R;A91S;I101T	3
FPV	OR399560.1	China	2022	A91S;I101T	2
FPV	OR399561.1	China	2022	A91S;I101T;T433A	3
FPV	OR399562.1	China	2022	A91S;I101T	2
FPV	OR399563.1	China	2022	A91S;I101T;V424E	3
FPV	OR399564.1	China	2022	A91S;I101T;A328V	3
FPV	OR399565.1	China	2022	A91S;I101T;F488S	3
FPV	OR399566.1	China	2022	A91S;I101T;F303L	3
FPV	OR399567.1	China	2022	A91S;I101T;V460A	3
FPV	OR399568.1	China	2022	A91S;I101T	2
FPV	OR399569.1	China	2022	A91S;I101T;D305G;E327G	4
FPV	OR399570.1	China	2022	R81G;A91S;I101T;V232I	4
FPV	OR399571.1	China	2022	A91S;I101T;V460A	3
FPV	OR399572.1	China	2022	G22R;A91S;I101T;A358T	4
FPV	OR399573.1	China	2022	S35W;V38G;A91S;I101T	4
FPV	OR399574.1	China	2022	A91S;I101T	2
FPV	OR399575.1	China	2022	A91S;I101T	2
FPV	OR528756.1	Argentina	2025	A91S;I101T;V232I	3
FPV	OR602717.1	Italy	2023	I101T;V103A	2
FPV	OR602718.1	Italy	2023	I101T;V103A;V232I	3
FPV	OR709671.1	China	2022	A91S;I101T;T394A	3
FPV	OR727315.1	China	2022	I101T	1
FPV	OR727316.1	China	2022	A91S;I101T	2
FPV	OR727317.1	China	2022	A91S;I101T	2
FPV	OR727318.1	China	2022	N85I;A91S;I101T	3
FPV	OR727319.1	China	2022	A91S;I101T	2
FPV	OR823201.1	China	2022	A91S;I101T	2
FPV	OR823202.1	China	2022	A91S;I101T	2
FPV	OR921195.1	China	2023	A91S;I101T	2
FPV	PP035815.1	India	2022	I101T;N122S;S179T;I401V	4
FPV	PP035816.1	India	2022	I101T;S179T;T301P;I401V	4
FPV	PP035817.1	India	2022	I101T;S179T;I401V	3
FPV	PP336908.1	Bangladesh	2023	I101T	1
FPV	PP419033.1	India	2022	V15A;I101T;S179T;I401V	4
FPV	PP419034.1	India	2022	G4A;I101T;D405G;G412E	4
FPV	PP419035.1	India	2022	R19G;N64D;I101T;S179T;I401V	5
FPV	PP619435.1	China	2023	A91S;I101T	2
FPV	PP619436.1	China	2023	A91S;I101T	2
FPV	PP619437.1	China	2023	A91S;I101T	2
FPV	PP619438.1	China	2023	A91S;I101T;T389I	3
FPV	PP619439.1	China	2023	A91S;I101T	2
FPV	PP619440.1	China	2023	A91S;I101T	2
FPV	PP619441.1	China	2023	A91S;I101T;D511G	3
FPV	PP619442.1	China	2023	A91S;I101T	2
FPV	PP738170.1	China	2021	A91S;I101T	2
FPV	PP738171.1	China	2021	A91S;I101T;D311N	3
FPV	PP738172.1	China	2021	A91S;I101T;D427N	3
FPV	PP738173.1	China	2022	A91S;I101T	2
FPV	PP738174.1	China	2022	I101T	1
FPV	PP738175.1	China	2022	A91S;I101T	2
FPV	PQ212863.1	China	2023	A91S;I101T	2
FPV	PQ212864.1	China	2023	A91S;I101T;H234Y	3
FPV	PQ212865.1	China	2023	A91S;I101T	2
FPV	PQ212866.1	China	2023	A91S;I101T	2
FPV	PQ212867.1	China	2023	A91S;I101T	2
FPV	PQ212868.1	China	2023	A91S;I101T	2
FPV	PQ212869.1	China	2023	I101T	1
FPV	PQ227071.1	China	2023	A91S;I101T	2
FPV	PQ246102.1	Italy	2023	I101T	1
FPV	PQ436979.1	Spain	2023	I101T	1
FPV	PQ490401.1	China	2023	A91S;I101T	2
FPV	PQ490402.1	China	2023	A91S;I101T	2
FPV	PQ490403.1	China	2023	A91S;I101T	2
FPV	PQ490404.1	China	2023	A91S;I101T	2
FPV	PQ490405.1	China	2023	A91S;I101T	2
FPV	PQ490406.1	China	2023	A91S;I101T	2
FPV	PQ490407.1	China	2023	A91S;I101T	2
FPV	PQ490408.1	China	2023	A91S;I101T;T322V	3
FPV	PQ490409.1	China	2023	K80R;A91S;K93N;I101T;V103A	5
FPV	PQ490410.1	China	2023	K80R;A91S;K93N;I101T;V103A	5
FPV	PQ560975.1	China	2022	A91S;I101T;S297A;D305Y	4
FPV	PQ560976.1	China	2022	A91S;I101T;S297A;D305Y	4
FPV	PQ560977.1	China	2022	A91S;I101T;E298D;D305Y	4
FPV	PQ560978.1	China	2022	V84I;A91S;I101T	3
FPV	PQ560979.1	China	2023	A91S;I101T;V232G;D311N	4
FPV	PQ560980.1	China	2023	A91S;V232G	2
FPV	PQ560981.1	China	2023	E18G;A91S;I101T;P423A	4
FPV	PQ560982.1	China	2023	E18G;A91S;I101T;K387E;F488I;N564S	6
FPV	PQ560983.1	China	2023	N78T;A91S;I101T	3
FPV	PQ560984.1	China	2023	S35W;A91S;I101T	3
FPV	PQ560985.1	China	2023	A91S;I101T;D511G	3
FPV	PQ560986.1	China	2023	A91S;I101T;G315D;D511G	4
FPV	PQ560987.1	China	2024	A91S;I101T	2
FPV	PQ560988.1	China	2024	E18G;A91S;I101T	3
FPV	PQ560989.1	China	2024	E18G;A91S;I101T	3
FPV	PQ560990.1	China	2024	E18G;A91S;I101T	3
FPV	PQ560991.1	China	2024	V38G;R67G;A91S;I101T;Y210N;P288L;T425S	7
FPV	PQ560992.1	China	2024	V38G;A91S;I101T;Y210N	4
FPV	PQ620055.1	China	2024	G11C;N17I;E18G;I101T	4
FPV	PQ880161.1	China	2021	I101T;A328V	2
FPV	PQ880162.1	China	2021	I101T;A328V	2
FPV	PQ880163.1	China	2021	I101T	1
FPV	PQ880164.1	China	2022	A91S;I101T;H234Y	3
FPV	PQ880166.1	China	2022	I101T	1
FPV	PQ880167.1	China	2022	I101T	1
FPV	PQ880168.1	China	2023	A91S;I101T	2
FPV	PQ880169.1	China	2023	I101T	1
FPV	PQ880170.1	China	2023	A91S;I101T;H234Y	3
FPV	PQ880171.1	China	2023	A91S;I101T	2
FPV	PQ880172.1	China	2023	A91S;I101T	2
FPV	PQ880173.1	China	2023	A91S;I101T	2
FPV	PV166222.1	China	2023	A91S;I101T	2
FPV	PV166223.1	China	2022	A91S;I101T;E346D	3
FPV	PV166224.1	China	2022	A91S;I101T;H234Y	3
FPV	PV166225.1	China	2022	A91S;I101T	2
FPV	PV166226.1	China	2023	A91S;I101T	2
FPV	PV166227.1	China	2023	A91S;I101T;P376S;A568V	4
FPV	PV166228.1	China	2023	A91S;I101T	2
FPV	PV166229.1	China	2024	A91S;I101T;A486P	3
FPV	PV166230.1	China	2024	A91S;I101T	2
FPV	PV231322.1	USA	2024	I101T;V232I;V562L	3
FPV	PV640235.1	China	2023	M87I;A91S;I101T	3
FPV	PV853985.1	China	2021	I101T	1
FPV	PV853986.1	China	2022	I101T	1
FPV	PV853987.1	China	2022	I101T	1
FPV	PV853988.1	China	2021	A91S;I101T	2
FPV	PV853989.1	China	2022	A91S;I101T;V139I;D239Y	4
FPV	PV853990.1	China	2022	I101T	1
FPV	PV853991.1	China	2022	I101T	1
FPV	PV853992.1	China	2021	A91S;I101T;D513G	3
FPV	PV853993.1	China	2021	A91S;I101T	2
FPV	PV853994.1	China	2022	A91S;I101T	2
FPV	PV853995.1	China	2022	A91S;I101T	2
FPV	PV853996.1	China	2022	I101T;V153I;S154T;S156T	4
FPV	PV853997.1	China	2022	G24E;A91S;I101T	3
FPV	PV853998.1	China	2022	A91S;I101T	2
FPV	PV853999.1	China	2022	A91S;I101T	2
FPV	PV854000.1	China	2022	A91S;I101T;Q309H	3
FPV	PV854001.1	China	2022	A91S;I101T;E155K	3
FPV	PV854002.1	China	2022	A91S;I101T	2
FPV	PV854003.1	China	2022	A91S;I101T	2
FPV	PV854004.1	China	2022	I101T	1
FPV	PV854005.1	China	2021	A91S;I101T	2
FPV	PV854006.1	China	2022	A91S;I101T	2
FPV	PV854007.1	China	2022	A91S;I101T	2
FPV	PV854008.1	China	2022	A91S;I101T	2
FPV	PV936288.1	Germany	1970	I101T	1
FPV	PV936289.1	USA	1964	V232I;V562L	2
FPV	PV936290.1	USA	1991	I101T	1
FPV	PV936291.1	Germany	2025	I101T	1
FPV	PV936292.1	Germany	2025	I101T	1
FPV	PV936293.1	Germany	2014	I101T	1
FPV	PV936294.1	Germany	2016	I101T;V232I;V562L	3
FPV	PV936295.1	South Africa	1997	I101T;I145L;V232I	3
FPV	PV936296.1	USA	1965	I145L;V232I;V562L	3
FPV	PV936297.1	Germany	2025	I101T	1
FPV	PV936298.1	Germany	2025	I101T	1
FPV	PV936299.1	Germany	2025	I101T	1
FPV	PV936300.1	Germany	2021	A91S;I101T	2
FPV	PV936301.1	Germany	2025	N85-;V232I;V562-	3
FPV	PV936302.1	Germany	1970	I101T;V232I	2
FPV	PV936303.1	Germany	1970	I101T;A300V;E411A	3
FPV	PV936304.1	Germany	2023	I40V;I101T;Q213H;G224R;V232I	5
FPV	PV936305.1	USA	2023	I40-;I101T;Q213H;G224-;V232I	5
FPV	PV936306.1	Germany	2023	I101T;V232I;V562L	3
FPV	PV936307.1	USA	2023	G29-;G30-;G31-;G32-;G33-;G34-;S35-;I145-;V232I;E411-;T507-;Y524-;V562L	13
FPV	PV936308.1	Germany	2023	N85-;I101-;V232I;V562L	4
FPV	PV936309.1	Germany	2023	I145L;V232I;V562L	3
FPV	PV948211.1	China	2023	Y79C;A91S;I101T;N122S	4
FPV	PV948212.1	China	2023	A91S;N95T;I101T;K163N;M331T;N564S;A568G	7
FPV	PV948213.1	China	2023	Y79C;A91S;I101T;N122S	4
FPV	PV948214.1	China	2023	A91S;I101T	2
FPV	PV948215.1	China	2023	A91S;I101T	2
FPV	PV948216.1	China	2023	A91S;I101T	2
FPV	PV948217.1	China	2023	A91S;I101T	2
FPV	PV948218.1	China	2023	A91S;I101T	2
FPV	PV948219.1	China	2023	A91S;I101T	2
FPV	PV948220.1	China	2023	A91S;I101T	2
FPV	PV948221.1	China	2023	A91S;I101T	2
FPV	PV948222.1	China	2023	Y79C;A91S;I101T;N122S	4
FPV	PV948223.1	China	2023	Y79C;A91S;I101T;N122S	4
FPV	PV948224.1	China	2023	A91S;N95T;I101T;K163N;M331T;N564S;A568G	7
FPV	PV948225.1	China	2023	A91S;I101T	2
FPV	PV948226.1	China	2023	V6I;A91S;I101T	3
FPV	PV948227.1	China	2023	A91S;I101T	2
FPV	PV948228.1	China	2023	A91S;I101T	2
FPV	PV948229.1	China	2023	E50A;S76T;A91S;I101T	4
FPV	PV948230.1	China	2023	A91S;I101T;H222R	3
FPV	PV948231.1	China	2023	K80R;A91S;K93N;I101T;V103A	5
FPV	PV948232.1	China	2023	A91S;I101T	2
FPV	PV948233.1	China	2023	A91S;I101T	2
FPV	PV948234.1	China	2023	A91S;I101T	2
FPV	PV948235.1	China	2023	Y79C;A91S;I101T;N122S	4
FPV	PV948236.1	China	2023	Y79C;A91S;I101T;N122S	4
FPV	PV948237.1	China	2023	Y79C;A91S;I101T;N122S	4
FPV	PV948238.1	China	2023	Y79C;A91S;I101T;N122S	4
FPV	PV948239.1	China	2023	A91S;I101T	2
FPV	PV948240.1	China	2023	A91S;I101T	2
FPV	PV948241.1	China	2023	A91S;I101T	2
FPV	PV948242.1	China	2023	A91S;I101T	2
FPV	PV948243.1	China	2023	A91S;I101T	2
FPV	PV948244.1	China	2023	A91S;I101T	2
FPV	PV948245.1	China	2023	A91S;I101T	2
FPV	PV948246.1	China	2023	A91S;I101T;T433A	3
FPV	PV948247.1	China	2023	Q48R;E75Q;A91S;I101T	4
FPV	PV948248.1	China	2023	A91S;I101T	2
FPV	PV948249.1	China	2023	A91S;I101T	2
FPV	PV948250.1	China	2023	Y79C;A91S;I101T;N122S	4
FPV	PV948251.1	China	2023	Y79C;A91S;I101T;N122S	4
FPV	PV948252.1	China	2023	Y79C;A91S;I101T;N122S	4
FPV	PV955934.1	Italy	2022	I101T;V103A	2
FPV	U22185.1	USA	1995	I101T;A300V	2
FPV	U22187.1	USA	1995	E18Q;I101T;V232I	3
FPV	U22188.1	USA	1995	S41P;K52I;A63V;I101T;T366P;I415N;Q491R	7
FPV	U22189.1	USA	1995	I101T;V232I;Q491H;I548T;F559V;V562L;K582E;L583Y;Y584-	9
FPV	X55115.1	Australia	1990		0
CPV	DQ340404.1	Brazil	2005	K80R,M87L,K93N,I101T,V103A,V232I,A300G,D305Y,D323N,N564S,A568G	11
CPV	DQ340409.1	Brazil	2005	K80R,M87L,K93N,I101T,V103A,V232I,A300G,D305Y,D323N,N426D,N564S,A568G	12
CPV	DQ340411.1	Brazil	2005	K80R,M87L,K93N,I101T,V103A,V232I,S297A,A300G,D305Y,D323N,N564S,A568G	12
CPV	EF599098.2	South Korea	2007	K80R,M87L,K93N,I101T,V103A,V232I,S297A,A300D,D305Y,D323N,I418T,P435S,T440A,N564S,A568G	15
CPV	FJ005196.1	Italy	2009	K80R,M87L,K93N,I101T,V103A,V232I,S297A,A300G,D305Y,D323N,N426E,N564S,A568G	13
CPV	JX475246.1	USA	2010	K80R,M87L,K93N,I101T,V103A,V232T,A300D,D323N,N564S,A568G	10
CPV	JX475261.1	USA	2010	S27T,K80R,M87L,K93N,I101T,V103A,V232I,S297A,A300D,D305H,D323N,N426D,N564S,A568G	14
CPV	KF373568.1	Italy	1995	K80R,M87L,K93N,I101T,V103A,V232I,S297A,A300G,D305Y,D323N,N426D,N564S,A568G	13
CPV	M38245.1	USA	1990	K80R,K93N,V103A,V232I,D323N,D375N,N564S,A568G	8
CPV	PV341618	China	2024	K80R,M87L,K93N,I101T,V103A,S134N,V232I,F267Y,S297A,A300G,D305Y,V308D,D323N,Y324I,A402P,N426D,T440A,N564S,A568G	19
CPV	PQ880165	China	2022	A20T,K80R,M87L,K93N,I101T,V103A,V232I,F267Y,S297A,A300G,D305Y,D323N,Y324I,T440A,N564S,A568G	16
CPV	PQ847024	China	2023	K80R,M87L,K93N,I101T,V103A,V232I,F267Y,S297A,A300G,D305Y,D323N,Y324I,T440A,N564S,A568G	15
