# Supplementary material for: Isolation and evolutionary analysis of feline panleukopenia virus strains FPV-BJ-J2 and FPV-BJ-J3 (T440A, N564S, A568G) in Beijing, China
Source: Front Vet Sci. 2026 Jan 27;13:1745551. doi: 10.3389/fvets.2026.1745551 (PMC12887890; doi:10.3389/fvets.2026.1745551)
Supplement: Supplementary file 2 [file Table_2.xlsx]

## Sheet: SUPPLEMENTARY TABLE 2_Shannon E
pos	entropy	type	high	region
1	0	NA	FALSE	NA
2	0	NA	FALSE	NA
3	0	NA	FALSE	NA
4	0.0279894377532612	nonsyn	FALSE	NA
5	0	nonsyn	FALSE	NA
6	0	nonsyn	FALSE	NA
7	0	NA	FALSE	NA
8	0	NA	FALSE	NA
9	0	NA	FALSE	NA
10	0.0154085893481881	nonsyn	FALSE	NA
11	0.0154085893481881	nonsyn	FALSE	NA
12	0	nonsyn	FALSE	NA
13	0.0587921891781142	nonsyn	FALSE	NA
14	0.0154085893481881	nonsyn	FALSE	NA
15	0	nonsyn	FALSE	NA
16	0.0549011051355105	nonsyn	FALSE	NA
17	0	nonsyn	FALSE	NA
18	0.0279894377532612	nonsyn	FALSE	NA
19	0	nonsyn	FALSE	NA
20	0	nonsyn	FALSE	NA
21	0.0279894377532612	nonsyn	FALSE	NA
22	0	NA	FALSE	NA
23	0	NA	FALSE	NA
24	0	NA	FALSE	NA
25	0.0503176129069278	nonsyn	FALSE	NA
26	0	nonsyn	FALSE	NA
27	0	nonsyn	FALSE	NA
28	0	syn	FALSE	NA
29	0	syn	FALSE	NA
30	0.0503176129069278	syn	FALSE	NA
31	0.0154085893481881	nonsyn	FALSE	NA
32	0.0800431222640002	nonsyn	FALSE	NA
33	0	nonsyn	FALSE	NA
34	0	NA	FALSE	NA
35	0	NA	FALSE	NA
36	0	NA	FALSE	NA
37	0.0279894377532612	nonsyn	FALSE	NA
38	0	nonsyn	FALSE	NA
39	0	nonsyn	FALSE	NA
40	0.0279894377532612	nonsyn	FALSE	NA
41	0	nonsyn	FALSE	NA
42	0	nonsyn	FALSE	NA
43	0	nonsyn	FALSE	NA
44	0.0154085893481881	nonsyn	FALSE	NA
45	0.0154085893481881	nonsyn	FALSE	NA
46	0	nonsyn	FALSE	NA
47	0.0606162867179846	nonsyn	FALSE	NA
48	0.0279894377532612	nonsyn	FALSE	NA
49	0	nonsyn	FALSE	NA
50	0.0154085893481881	nonsyn	FALSE	NA
51	0	nonsyn	FALSE	NA
52	0.0154085893481881	nonsyn	FALSE	NA
53	0.0705017596054147	nonsyn	FALSE	NA
54	0	nonsyn	FALSE	NA
55	0.0154085893481881	nonsyn	FALSE	NA
56	0.0606162867179846	nonsyn	FALSE	NA
57	0.0154085893481881	nonsyn	FALSE	NA
58	0.0154085893481881	nonsyn	FALSE	NA
59	0	nonsyn	FALSE	NA
60	0	nonsyn	FALSE	NA
61	0.0982775442490837	nonsyn	FALSE	NA
62	0	nonsyn	FALSE	NA
63	0	nonsyn	FALSE	NA
64	0.0154085893481881	nonsyn	FALSE	NA
65	0	nonsyn	FALSE	NA
66	0	nonsyn	FALSE	NA
67	0	syn	FALSE	NA
68	0	syn	FALSE	NA
69	0.0154085893481881	syn	FALSE	NA
70	0	nonsyn	FALSE	NA
71	0.0154085893481881	nonsyn	FALSE	NA
72	0.167506651602207	nonsyn	TRUE	NA
73	0	NA	FALSE	NA
74	0	NA	FALSE	NA
75	0	NA	FALSE	NA
76	0.0154085893481881	nonsyn	FALSE	NA
77	0	nonsyn	FALSE	NA
78	0.0154085893481881	nonsyn	FALSE	NA
79	0.0154085893481881	nonsyn	FALSE	NA
80	0	nonsyn	FALSE	NA
81	0.0279894377532612	nonsyn	FALSE	NA
82	0	NA	FALSE	NA
83	0	NA	FALSE	NA
84	0	NA	FALSE	NA
85	0	syn	FALSE	NA
86	0	syn	FALSE	NA
87	0.0154085893481881	syn	FALSE	NA
88	0	nonsyn	FALSE	NA
89	0.0154085893481881	nonsyn	FALSE	NA
90	0.0279894377532612	nonsyn	FALSE	NA
91	0.0154085893481881	syn	FALSE	NA
92	0.0154085893481881	syn	FALSE	NA
93	0.0279894377532612	syn	FALSE	NA
94	0.0154085893481881	syn	FALSE	NA
95	0	syn	FALSE	NA
96	0.0395011746043203	syn	FALSE	NA
97	0.0433922586469241	nonsyn	FALSE	NA
98	0.0154085893481881	nonsyn	FALSE	NA
99	0.0674732824415345	nonsyn	FALSE	NA
100	0.0154085893481881	syn	FALSE	NA
101	0.0154085893481881	syn	FALSE	NA
102	0.0154085893481881	syn	FALSE	NA
103	0	nonsyn	FALSE	NA
104	0.065714648970014	nonsyn	FALSE	NA
105	0.0503176129069278	nonsyn	FALSE	NA
106	0	syn	FALSE	NA
107	0.0154085893481881	syn	FALSE	NA
108	0.0154085893481881	syn	FALSE	NA
109	0.0154085893481881	nonsyn	FALSE	NA
110	0.0308142965103234	nonsyn	FALSE	NA
111	0.178268287726098	nonsyn	TRUE	Region I (111–411)
112	0	nonsyn	FALSE	Region I (111–411)
113	0.148051231389188	nonsyn	TRUE	Region I (111–411)
114	0	nonsyn	FALSE	Region I (111–411)
115	0.0154085893481881	nonsyn	FALSE	Region I (111–411)
116	0	nonsyn	FALSE	Region I (111–411)
117	0	nonsyn	FALSE	Region I (111–411)
118	0.0433922586469241	nonsyn	FALSE	Region I (111–411)
119	0	nonsyn	FALSE	Region I (111–411)
120	0.0154085893481881	nonsyn	FALSE	Region I (111–411)
121	0.0154085893481881	nonsyn	FALSE	Region I (111–411)
122	0.0154085893481881	nonsyn	FALSE	Region I (111–411)
123	0	nonsyn	FALSE	Region I (111–411)
124	0.0154085893481881	nonsyn	FALSE	Region I (111–411)
125	0	nonsyn	FALSE	Region I (111–411)
126	0.0154085893481881	nonsyn	FALSE	Region I (111–411)
127	0	syn	FALSE	Region I (111–411)
128	0	syn	FALSE	Region I (111–411)
129	0.0154085893481881	syn	FALSE	Region I (111–411)
130	0.0154085893481881	nonsyn	FALSE	Region I (111–411)
131	0	nonsyn	FALSE	Region I (111–411)
132	0	nonsyn	FALSE	Region I (111–411)
133	0	syn	FALSE	Region I (111–411)
134	0	syn	FALSE	Region I (111–411)
135	0.178268287726098	syn	TRUE	Region I (111–411)
136	0	NA	FALSE	Region I (111–411)
137	0	NA	FALSE	Region I (111–411)
138	0	NA	FALSE	Region I (111–411)
139	0	NA	FALSE	Region I (111–411)
140	0	NA	FALSE	Region I (111–411)
141	0	NA	FALSE	Region I (111–411)
142	0	nonsyn	FALSE	Region I (111–411)
143	0.0154085893481881	nonsyn	FALSE	Region I (111–411)
144	0.0892894790623334	nonsyn	FALSE	Region I (111–411)
145	0.0154085893481881	nonsyn	FALSE	Region I (111–411)
146	0	nonsyn	FALSE	Region I (111–411)
147	0.123949867711008	nonsyn	TRUE	Region I (111–411)
148	0	nonsyn	FALSE	Region I (111–411)
149	0.0154085893481881	nonsyn	FALSE	Region I (111–411)
150	0.0279894377532612	nonsyn	FALSE	Region I (111–411)
151	0	NA	FALSE	Region I (111–411)
152	0	NA	FALSE	Region I (111–411)
153	0	NA	FALSE	Region I (111–411)
154	0	nonsyn	FALSE	Region I (111–411)
155	0.0154085893481881	nonsyn	FALSE	Region I (111–411)
156	0.0279894377532612	nonsyn	FALSE	Region I (111–411)
157	0	NA	FALSE	Region I (111–411)
158	0	NA	FALSE	Region I (111–411)
159	0	NA	FALSE	Region I (111–411)
160	0	NA	FALSE	Region I (111–411)
161	0	NA	FALSE	Region I (111–411)
162	0	NA	FALSE	Region I (111–411)
163	0	NA	FALSE	Region I (111–411)
164	0	NA	FALSE	Region I (111–411)
165	0	NA	FALSE	Region I (111–411)
166	0	syn	FALSE	Region I (111–411)
167	0	syn	FALSE	Region I (111–411)
168	0.0154085893481881	syn	FALSE	Region I (111–411)
169	0	syn	FALSE	Region I (111–411)
170	0	syn	FALSE	Region I (111–411)
171	0.991226979207821	syn	TRUE	Region I (111–411)
172	0.0279894377532612	nonsyn	FALSE	Region I (111–411)
173	0	nonsyn	FALSE	Region I (111–411)
174	0	nonsyn	FALSE	Region I (111–411)
175	0	nonsyn	FALSE	Region I (111–411)
176	0.0154085893481881	nonsyn	FALSE	Region I (111–411)
177	0	nonsyn	FALSE	Region I (111–411)
178	0	syn	FALSE	Region I (111–411)
179	0	syn	FALSE	Region I (111–411)
180	0.0154085893481881	syn	FALSE	Region I (111–411)
181	0	NA	FALSE	Region I (111–411)
182	0	NA	FALSE	Region I (111–411)
183	0	NA	FALSE	Region I (111–411)
184	0	NA	FALSE	Region I (111–411)
185	0	NA	FALSE	Region I (111–411)
186	0	NA	FALSE	Region I (111–411)
187	0	nonsyn	FALSE	Region I (111–411)
188	0.0154085893481881	nonsyn	FALSE	Region I (111–411)
189	0	nonsyn	FALSE	Region I (111–411)
190	0.0154085893481881	nonsyn	FALSE	Region I (111–411)
191	0	nonsyn	FALSE	Region I (111–411)
192	0.0154085893481881	nonsyn	FALSE	Region I (111–411)
193	0	NA	FALSE	Region I (111–411)
194	0	NA	FALSE	Region I (111–411)
195	0	NA	FALSE	Region I (111–411)
196	0	nonsyn	FALSE	Region I (111–411)
197	0.0279894377532612	nonsyn	FALSE	Region I (111–411)
198	0	nonsyn	FALSE	Region I (111–411)
199	0.0279894377532612	nonsyn	FALSE	Region I (111–411)
200	0.0279894377532612	nonsyn	FALSE	Region I (111–411)
201	0	nonsyn	FALSE	Region I (111–411)
202	0	syn	FALSE	Region I (111–411)
203	0	syn	FALSE	Region I (111–411)
204	0.0154085893481881	syn	FALSE	Region I (111–411)
205	0	NA	FALSE	Region I (111–411)
206	0	NA	FALSE	Region I (111–411)
207	0	NA	FALSE	Region I (111–411)
208	0	nonsyn	FALSE	Region I (111–411)
209	0.0279894377532612	nonsyn	FALSE	Region I (111–411)
210	0	nonsyn	FALSE	Region I (111–411)
211	0	NA	FALSE	Region I (111–411)
212	0	NA	FALSE	Region I (111–411)
213	0	NA	FALSE	Region I (111–411)
214	0	NA	FALSE	Region I (111–411)
215	0	NA	FALSE	Region I (111–411)
216	0	NA	FALSE	Region I (111–411)
217	0	NA	FALSE	Region I (111–411)
218	0	NA	FALSE	Region I (111–411)
219	0	NA	FALSE	Region I (111–411)
220	0	syn	FALSE	Region I (111–411)
221	0	syn	FALSE	Region I (111–411)
222	0.0154085893481881	syn	FALSE	Region I (111–411)
223	0.0154085893481881	nonsyn	FALSE	Region I (111–411)
224	0	nonsyn	FALSE	Region I (111–411)
225	0	nonsyn	FALSE	Region I (111–411)
226	0	nonsyn	FALSE	Region I (111–411)
227	0.0154085893481881	nonsyn	FALSE	Region I (111–411)
228	0	nonsyn	FALSE	Region I (111–411)
229	0	syn	FALSE	Region I (111–411)
230	0	syn	FALSE	Region I (111–411)
231	0.0503176129069278	syn	FALSE	Region I (111–411)
232	0.0154085893481881	nonsyn	FALSE	Region I (111–411)
233	0.0154085893481881	nonsyn	FALSE	Region I (111–411)
234	0.0154085893481881	nonsyn	FALSE	Region I (111–411)
235	0	nonsyn	FALSE	Region I (111–411)
236	0.115587053790199	nonsyn	TRUE	Region I (111–411)
237	0	nonsyn	FALSE	Region I (111–411)
238	0.0154085893481881	nonsyn	FALSE	Region I (111–411)
239	0.0503176129069278	nonsyn	FALSE	Region I (111–411)
240	0	nonsyn	FALSE	Region I (111–411)
241	0.0154085893481881	nonsyn	FALSE	Region I (111–411)
242	0	nonsyn	FALSE	Region I (111–411)
243	0	nonsyn	FALSE	Region I (111–411)
244	0	syn	FALSE	Region I (111–411)
245	0	syn	FALSE	Region I (111–411)
246	0.324747747503663	syn	TRUE	Region I (111–411)
247	0.0308142965103234	nonsyn	FALSE	Region I (111–411)
248	0	nonsyn	FALSE	Region I (111–411)
249	0	nonsyn	FALSE	Region I (111–411)
250	0.0154085893481881	nonsyn	FALSE	Region I (111–411)
251	0	nonsyn	FALSE	Region I (111–411)
252	0.0308142965103234	nonsyn	FALSE	Region I (111–411)
253	0	nonsyn	FALSE	Region I (111–411)
254	0.0885768002018059	nonsyn	FALSE	Region I (111–411)
255	0	nonsyn	FALSE	Region I (111–411)
256	0	syn	FALSE	Region I (111–411)
257	0	syn	FALSE	Region I (111–411)
258	0.0503176129069278	syn	FALSE	Region I (111–411)
259	0	nonsyn	FALSE	Region I (111–411)
260	0	nonsyn	FALSE	Region I (111–411)
261	0.0154085893481881	nonsyn	FALSE	Region I (111–411)
262	0	nonsyn	FALSE	Region I (111–411)
263	0.0154085893481881	nonsyn	FALSE	Region I (111–411)
264	0.0154085893481881	nonsyn	FALSE	Region I (111–411)
265	0.0154085893481881	nonsyn	FALSE	Region I (111–411)
266	0	nonsyn	FALSE	Region I (111–411)
267	0.0154085893481881	nonsyn	FALSE	Region I (111–411)
268	0	NA	FALSE	Region I (111–411)
269	0	NA	FALSE	Region I (111–411)
270	0	NA	FALSE	Region I (111–411)
271	1.00715777062252	nonsyn	TRUE	Region I (111–411)
272	0	nonsyn	FALSE	Region I (111–411)
273	0.0279894377532612	nonsyn	FALSE	Region I (111–411)
274	0	syn	FALSE	Region I (111–411)
275	0	syn	FALSE	Region I (111–411)
276	0.0154085893481881	syn	FALSE	Region I (111–411)
277	0	nonsyn	FALSE	Region I (111–411)
278	0	nonsyn	FALSE	Region I (111–411)
279	0.0674732824415345	nonsyn	FALSE	Region I (111–411)
280	0	NA	FALSE	Region I (111–411)
281	0	NA	FALSE	Region I (111–411)
282	0	NA	FALSE	Region I (111–411)
283	0	nonsyn	FALSE	Region I (111–411)
284	0.0279894377532612	nonsyn	FALSE	Region I (111–411)
285	0.0503176129069278	nonsyn	FALSE	Region I (111–411)
286	0	NA	FALSE	Region I (111–411)
287	0	NA	FALSE	Region I (111–411)
288	0	NA	FALSE	Region I (111–411)
289	0.0154085893481881	nonsyn	FALSE	Region I (111–411)
290	0.0279894377532612	nonsyn	FALSE	Region I (111–411)
291	0.0154085893481881	nonsyn	FALSE	Region I (111–411)
292	0	NA	FALSE	Region I (111–411)
293	0	NA	FALSE	Region I (111–411)
294	0	NA	FALSE	Region I (111–411)
295	0	NA	FALSE	Region I (111–411)
296	0	NA	FALSE	Region I (111–411)
297	0	NA	FALSE	Region I (111–411)
298	0	syn	FALSE	Region I (111–411)
299	0	syn	FALSE	Region I (111–411)
300	0.123949867711008	syn	TRUE	Region I (111–411)
301	0	nonsyn	FALSE	Region I (111–411)
302	0.287130086162939	nonsyn	TRUE	Region I (111–411)
303	0	nonsyn	FALSE	Region I (111–411)
304	0	NA	FALSE	Region I (111–411)
305	0	NA	FALSE	Region I (111–411)
306	0	NA	FALSE	Region I (111–411)
307	0	nonsyn	FALSE	Region I (111–411)
308	0.0800431222640002	nonsyn	FALSE	Region I (111–411)
309	0.0154085893481881	nonsyn	FALSE	Region I (111–411)
310	0	syn	FALSE	Region I (111–411)
311	0	syn	FALSE	Region I (111–411)
312	0.0154085893481881	syn	FALSE	Region I (111–411)
313	0.0308142965103234	nonsyn	FALSE	Region I (111–411)
314	0	nonsyn	FALSE	Region I (111–411)
315	0.0154085893481881	nonsyn	FALSE	Region I (111–411)
316	0	NA	FALSE	Region I (111–411)
317	0	NA	FALSE	Region I (111–411)
318	0	NA	FALSE	Region I (111–411)
319	0	nonsyn	FALSE	Region I (111–411)
320	0.0154085893481881	nonsyn	FALSE	Region I (111–411)
321	0.0587921891781142	nonsyn	FALSE	Region I (111–411)
322	0	NA	FALSE	Region I (111–411)
323	0	NA	FALSE	Region I (111–411)
324	0	NA	FALSE	Region I (111–411)
325	0	NA	FALSE	Region I (111–411)
326	0	NA	FALSE	Region I (111–411)
327	0	NA	FALSE	Region I (111–411)
328	0	syn	FALSE	Region I (111–411)
329	0	syn	FALSE	Region I (111–411)
330	0.0154085893481881	syn	FALSE	Region I (111–411)
331	0.0154085893481881	nonsyn	FALSE	Region I (111–411)
332	0	nonsyn	FALSE	Region I (111–411)
333	0.0503176129069278	nonsyn	FALSE	Region I (111–411)
334	0	NA	FALSE	Region I (111–411)
335	0	NA	FALSE	Region I (111–411)
336	0	NA	FALSE	Region I (111–411)
337	0	NA	FALSE	Region I (111–411)
338	0	NA	FALSE	Region I (111–411)
339	0	NA	FALSE	Region I (111–411)
340	0	NA	FALSE	Region I (111–411)
341	0	NA	FALSE	Region I (111–411)
342	0	NA	FALSE	Region I (111–411)
343	0	NA	FALSE	Region I (111–411)
344	0	NA	FALSE	Region I (111–411)
345	0	NA	FALSE	Region I (111–411)
346	0	NA	FALSE	Region I (111–411)
347	0	NA	FALSE	Region I (111–411)
348	0	NA	FALSE	Region I (111–411)
349	0	NA	FALSE	Region I (111–411)
350	0	NA	FALSE	Region I (111–411)
351	0	NA	FALSE	Region I (111–411)
352	0	syn	FALSE	Region I (111–411)
353	0	syn	FALSE	Region I (111–411)
354	0.0606162867179846	syn	FALSE	Region I (111–411)
355	0	NA	FALSE	Region I (111–411)
356	0	NA	FALSE	Region I (111–411)
357	0	NA	FALSE	Region I (111–411)
358	0	NA	FALSE	Region I (111–411)
359	0	NA	FALSE	Region I (111–411)
360	0	NA	FALSE	Region I (111–411)
361	0.0154085893481881	nonsyn	FALSE	Region I (111–411)
362	0	nonsyn	FALSE	Region I (111–411)
363	0.0154085893481881	nonsyn	FALSE	Region I (111–411)
364	0	nonsyn	FALSE	Region I (111–411)
365	0.132139748069737	nonsyn	TRUE	Region I (111–411)
366	0	nonsyn	FALSE	Region I (111–411)
367	0	NA	FALSE	Region I (111–411)
368	0	NA	FALSE	Region I (111–411)
369	0	NA	FALSE	Region I (111–411)
370	0	syn	FALSE	Region I (111–411)
371	0	syn	FALSE	Region I (111–411)
372	0.140169795000908	syn	TRUE	Region I (111–411)
373	0.0154085893481881	nonsyn	FALSE	Region I (111–411)
374	0	nonsyn	FALSE	Region I (111–411)
375	0	nonsyn	FALSE	Region I (111–411)
376	0	NA	FALSE	Region I (111–411)
377	0	NA	FALSE	Region I (111–411)
378	0	NA	FALSE	Region I (111–411)
379	0	NA	FALSE	Region I (111–411)
380	0	NA	FALSE	Region I (111–411)
381	0	NA	FALSE	Region I (111–411)
382	0	NA	FALSE	Region I (111–411)
383	0	NA	FALSE	Region I (111–411)
384	0	NA	FALSE	Region I (111–411)
385	0	nonsyn	FALSE	Region I (111–411)
386	0.0154085893481881	nonsyn	FALSE	Region I (111–411)
387	0.0154085893481881	nonsyn	FALSE	Region I (111–411)
388	0	NA	FALSE	Region I (111–411)
389	0	NA	FALSE	Region I (111–411)
390	0	NA	FALSE	Region I (111–411)
391	0	syn	FALSE	Region I (111–411)
392	0	syn	FALSE	Region I (111–411)
393	0.0154085893481881	syn	FALSE	Region I (111–411)
394	0	NA	FALSE	Region I (111–411)
395	0	NA	FALSE	Region I (111–411)
396	0	NA	FALSE	Region I (111–411)
397	0	NA	FALSE	Region I (111–411)
398	0	NA	FALSE	Region I (111–411)
399	0	NA	FALSE	Region I (111–411)
400	0	NA	FALSE	Region I (111–411)
401	0	NA	FALSE	Region I (111–411)
402	0	NA	FALSE	Region I (111–411)
403	0	syn	FALSE	Region I (111–411)
404	0	syn	FALSE	Region I (111–411)
405	0.163405943487599	syn	TRUE	Region I (111–411)
406	0.0154085893481881	nonsyn	FALSE	Region I (111–411)
407	0	nonsyn	FALSE	Region I (111–411)
408	0.115587053790199	nonsyn	TRUE	Region I (111–411)
409	0	syn	FALSE	Region I (111–411)
410	0	syn	FALSE	Region I (111–411)
411	0.155793779568007	syn	TRUE	Region I (111–411)
412	0.0395011746043203	syn	FALSE	NA
413	0	syn	FALSE	NA
414	0	syn	FALSE	NA
415	0.0279894377532612	nonsyn	FALSE	NA
416	0	nonsyn	FALSE	NA
417	0	nonsyn	FALSE	NA
418	0	nonsyn	FALSE	NA
419	0	nonsyn	FALSE	NA
420	0.065714648970014	nonsyn	FALSE	NA
421	0	syn	FALSE	NA
422	0	syn	FALSE	NA
423	0.0154085893481881	syn	FALSE	NA
424	0	syn	FALSE	NA
425	0	syn	FALSE	NA
426	0.0154085893481881	syn	FALSE	NA
427	0	nonsyn	FALSE	NA
428	0	nonsyn	FALSE	NA
429	0.0279894377532612	nonsyn	FALSE	NA
430	0	nonsyn	FALSE	NA
431	0	nonsyn	FALSE	NA
432	0.0154085893481881	nonsyn	FALSE	NA
433	0.0549011051355105	nonsyn	FALSE	NA
434	0	nonsyn	FALSE	NA
435	0	nonsyn	FALSE	NA
436	0	syn	FALSE	NA
437	0	syn	FALSE	NA
438	0.0705017596054147	syn	FALSE	NA
439	0	syn	FALSE	NA
440	0	syn	FALSE	NA
441	0.0154085893481881	syn	FALSE	NA
442	0	NA	FALSE	NA
443	0	NA	FALSE	NA
444	0	NA	FALSE	NA
445	0	syn	FALSE	NA
446	0	syn	FALSE	NA
447	0.0154085893481881	syn	FALSE	NA
448	0.0279894377532612	nonsyn	FALSE	NA
449	0	nonsyn	FALSE	NA
450	0.0154085893481881	nonsyn	FALSE	NA
451	0	NA	FALSE	NA
452	0	NA	FALSE	NA
453	0	NA	FALSE	NA
454	0	syn	FALSE	NA
455	0	syn	FALSE	NA
456	0.0154085893481881	syn	FALSE	NA
457	0.0154085893481881	nonsyn	FALSE	NA
458	0.0154085893481881	nonsyn	FALSE	NA
459	0	nonsyn	FALSE	NA
460	0.0154085893481881	nonsyn	FALSE	NA
461	0	nonsyn	FALSE	NA
462	0	nonsyn	FALSE	NA
463	0.0308142965103234	nonsyn	FALSE	NA
464	0	nonsyn	FALSE	NA
465	0.0154085893481881	nonsyn	FALSE	NA
466	0.0154085893481881	nonsyn	FALSE	NA
467	0	nonsyn	FALSE	NA
468	0.0154085893481881	nonsyn	FALSE	NA
469	0	NA	FALSE	NA
470	0	NA	FALSE	NA
471	0	NA	FALSE	NA
472	0	syn	FALSE	NA
473	0	syn	FALSE	NA
474	0.0308142965103234	syn	FALSE	NA
475	0	syn	FALSE	NA
476	0	syn	FALSE	NA
477	0.627735236746202	syn	TRUE	Region II (477–1038)
478	0	syn	FALSE	Region II (477–1038)
479	0	syn	FALSE	Region II (477–1038)
480	0.0154085893481881	syn	FALSE	Region II (477–1038)
481	0	NA	FALSE	Region II (477–1038)
482	0	NA	FALSE	Region II (477–1038)
483	0	NA	FALSE	Region II (477–1038)
484	0	NA	FALSE	Region II (477–1038)
485	0	NA	FALSE	Region II (477–1038)
486	0	NA	FALSE	Region II (477–1038)
487	0	nonsyn	FALSE	Region II (477–1038)
488	0	nonsyn	FALSE	Region II (477–1038)
489	0.0279894377532612	nonsyn	FALSE	Region II (477–1038)
490	0.0800431222640002	nonsyn	FALSE	Region II (477–1038)
491	0	nonsyn	FALSE	Region II (477–1038)
492	0.413816850303634	nonsyn	TRUE	Region II (477–1038)
493	0	syn	FALSE	Region II (477–1038)
494	0	syn	FALSE	Region II (477–1038)
495	0.0154085893481881	syn	FALSE	Region II (477–1038)
496	0.0154085893481881	nonsyn	FALSE	Region II (477–1038)
497	0	nonsyn	FALSE	Region II (477–1038)
498	0	nonsyn	FALSE	Region II (477–1038)
499	0	syn	FALSE	Region II (477–1038)
500	0	syn	FALSE	Region II (477–1038)
501	0.0154085893481881	syn	FALSE	Region II (477–1038)
502	0	NA	FALSE	Region II (477–1038)
503	0	NA	FALSE	Region II (477–1038)
504	0	NA	FALSE	Region II (477–1038)
505	0	NA	FALSE	Region II (477–1038)
506	0	NA	FALSE	Region II (477–1038)
507	0	NA	FALSE	Region II (477–1038)
508	0	NA	FALSE	Region II (477–1038)
509	0	NA	FALSE	Region II (477–1038)
510	0	NA	FALSE	Region II (477–1038)
511	0	syn	FALSE	Region II (477–1038)
512	0	syn	FALSE	Region II (477–1038)
513	0.123949867711008	syn	TRUE	Region II (477–1038)
514	0	NA	FALSE	Region II (477–1038)
515	0	NA	FALSE	Region II (477–1038)
516	0	NA	FALSE	Region II (477–1038)
517	0	nonsyn	FALSE	Region II (477–1038)
518	0	nonsyn	FALSE	Region II (477–1038)
519	0.199746898664114	nonsyn	TRUE	Region II (477–1038)
520	0	NA	FALSE	Region II (477–1038)
521	0	NA	FALSE	Region II (477–1038)
522	0	NA	FALSE	Region II (477–1038)
523	0	syn	FALSE	Region II (477–1038)
524	0	syn	FALSE	Region II (477–1038)
525	0.0549011051355105	syn	FALSE	Region II (477–1038)
526	0.0154085893481881	nonsyn	FALSE	Region II (477–1038)
527	0	nonsyn	FALSE	Region II (477–1038)
528	0.0154085893481881	nonsyn	FALSE	Region II (477–1038)
529	0	NA	FALSE	Region II (477–1038)
530	0	NA	FALSE	Region II (477–1038)
531	0	NA	FALSE	Region II (477–1038)
532	0	syn	FALSE	Region II (477–1038)
533	0	syn	FALSE	Region II (477–1038)
534	0.0395011746043203	syn	FALSE	Region II (477–1038)
535	0	nonsyn	FALSE	Region II (477–1038)
536	0.0606162867179846	nonsyn	FALSE	Region II (477–1038)
537	0.0705017596054147	nonsyn	FALSE	Region II (477–1038)
538	0	syn	FALSE	Region II (477–1038)
539	0	syn	FALSE	Region II (477–1038)
540	0.0606162867179846	syn	FALSE	Region II (477–1038)
541	0	NA	FALSE	Region II (477–1038)
542	0	NA	FALSE	Region II (477–1038)
543	0	NA	FALSE	Region II (477–1038)
544	0	syn	FALSE	Region II (477–1038)
545	0	syn	FALSE	Region II (477–1038)
546	0.0705017596054147	syn	FALSE	Region II (477–1038)
547	0	nonsyn	FALSE	Region II (477–1038)
548	0.0154085893481881	nonsyn	FALSE	Region II (477–1038)
549	0	nonsyn	FALSE	Region II (477–1038)
550	0	syn	FALSE	Region II (477–1038)
551	0	syn	FALSE	Region II (477–1038)
552	0.0308142965103234	syn	FALSE	Region II (477–1038)
553	0	syn	FALSE	Region II (477–1038)
554	0	syn	FALSE	Region II (477–1038)
555	0.0395011746043203	syn	FALSE	Region II (477–1038)
556	0	syn	FALSE	Region II (477–1038)
557	0	syn	FALSE	Region II (477–1038)
558	0.0154085893481881	syn	FALSE	Region II (477–1038)
559	0	syn	FALSE	Region II (477–1038)
560	0	syn	FALSE	Region II (477–1038)
561	0.0279894377532612	syn	FALSE	Region II (477–1038)
562	0	NA	FALSE	Region II (477–1038)
563	0	NA	FALSE	Region II (477–1038)
564	0	NA	FALSE	Region II (477–1038)
565	0	NA	FALSE	Region II (477–1038)
566	0	NA	FALSE	Region II (477–1038)
567	0	NA	FALSE	Region II (477–1038)
568	0	nonsyn	FALSE	Region II (477–1038)
569	0.0154085893481881	nonsyn	FALSE	Region II (477–1038)
570	0.0154085893481881	nonsyn	FALSE	Region II (477–1038)
571	0	nonsyn	FALSE	Region II (477–1038)
572	0.0154085893481881	nonsyn	FALSE	Region II (477–1038)
573	0.0154085893481881	nonsyn	FALSE	Region II (477–1038)
574	0	nonsyn	FALSE	Region II (477–1038)
575	0.0154085893481881	nonsyn	FALSE	Region II (477–1038)
576	0	nonsyn	FALSE	Region II (477–1038)
577	0	syn	FALSE	Region II (477–1038)
578	0	syn	FALSE	Region II (477–1038)
579	0.107035814428745	syn	TRUE	Region II (477–1038)
580	0	NA	FALSE	Region II (477–1038)
581	0	NA	FALSE	Region II (477–1038)
582	0	NA	FALSE	Region II (477–1038)
583	0	nonsyn	FALSE	Region II (477–1038)
584	0	nonsyn	FALSE	Region II (477–1038)
585	0.456332310064728	nonsyn	TRUE	Region II (477–1038)
586	0	nonsyn	FALSE	Region II (477–1038)
587	0.0154085893481881	nonsyn	FALSE	Region II (477–1038)
588	0.0395011746043203	nonsyn	FALSE	Region II (477–1038)
589	0	syn	FALSE	Region II (477–1038)
590	0	syn	FALSE	Region II (477–1038)
591	0.0800431222640002	syn	FALSE	Region II (477–1038)
592	0	NA	FALSE	Region II (477–1038)
593	0	NA	FALSE	Region II (477–1038)
594	0	NA	FALSE	Region II (477–1038)
595	0	syn	FALSE	Region II (477–1038)
596	0	syn	FALSE	Region II (477–1038)
597	0.0154085893481881	syn	FALSE	Region II (477–1038)
598	0	NA	FALSE	Region II (477–1038)
599	0	NA	FALSE	Region II (477–1038)
600	0	NA	FALSE	Region II (477–1038)
601	0	NA	FALSE	Region II (477–1038)
602	0	NA	FALSE	Region II (477–1038)
603	0	NA	FALSE	Region II (477–1038)
604	0.0154085893481881	nonsyn	FALSE	Region II (477–1038)
605	0	nonsyn	FALSE	Region II (477–1038)
606	0.0154085893481881	nonsyn	FALSE	Region II (477–1038)
607	0	syn	FALSE	Region II (477–1038)
608	0.0279894377532612	syn	FALSE	Region II (477–1038)
609	0.0395011746043203	syn	FALSE	Region II (477–1038)
610	0	nonsyn	FALSE	Region II (477–1038)
611	0.0154085893481881	nonsyn	FALSE	Region II (477–1038)
612	0	nonsyn	FALSE	Region II (477–1038)
613	0	syn	FALSE	Region II (477–1038)
614	0	syn	FALSE	Region II (477–1038)
615	0.0154085893481881	syn	FALSE	Region II (477–1038)
616	0	nonsyn	FALSE	Region II (477–1038)
617	0.0154085893481881	nonsyn	FALSE	Region II (477–1038)
618	0	nonsyn	FALSE	Region II (477–1038)
619	0	NA	FALSE	Region II (477–1038)
620	0	NA	FALSE	Region II (477–1038)
621	0	NA	FALSE	Region II (477–1038)
622	0	NA	FALSE	Region II (477–1038)
623	0	NA	FALSE	Region II (477–1038)
624	0	NA	FALSE	Region II (477–1038)
625	0	syn	FALSE	Region II (477–1038)
626	0	syn	FALSE	Region II (477–1038)
627	0.0154085893481881	syn	FALSE	Region II (477–1038)
628	0.0503176129069278	nonsyn	FALSE	Region II (477–1038)
629	0	nonsyn	FALSE	Region II (477–1038)
630	0	nonsyn	FALSE	Region II (477–1038)
631	0	syn	FALSE	Region II (477–1038)
632	0	syn	FALSE	Region II (477–1038)
633	0.0395011746043203	syn	FALSE	Region II (477–1038)
634	0	NA	FALSE	Region II (477–1038)
635	0	NA	FALSE	Region II (477–1038)
636	0	NA	FALSE	Region II (477–1038)
637	0	nonsyn	FALSE	Region II (477–1038)
638	0	nonsyn	FALSE	Region II (477–1038)
639	0.246008007588703	nonsyn	TRUE	Region II (477–1038)
640	0.0154085893481881	nonsyn	FALSE	Region II (477–1038)
641	0	nonsyn	FALSE	Region II (477–1038)
642	0	nonsyn	FALSE	Region II (477–1038)
643	0	nonsyn	FALSE	Region II (477–1038)
644	0.0154085893481881	nonsyn	FALSE	Region II (477–1038)
645	0.0606162867179846	nonsyn	FALSE	Region II (477–1038)
646	0	nonsyn	FALSE	Region II (477–1038)
647	0.0154085893481881	nonsyn	FALSE	Region II (477–1038)
648	0	nonsyn	FALSE	Region II (477–1038)
649	0.0154085893481881	nonsyn	FALSE	Region II (477–1038)
650	0.0154085893481881	nonsyn	FALSE	Region II (477–1038)
651	0	nonsyn	FALSE	Region II (477–1038)
652	0	NA	FALSE	Region II (477–1038)
653	0	NA	FALSE	Region II (477–1038)
654	0	NA	FALSE	Region II (477–1038)
655	0	NA	FALSE	Region II (477–1038)
656	0	NA	FALSE	Region II (477–1038)
657	0	NA	FALSE	Region II (477–1038)
658	0	syn	FALSE	Region II (477–1038)
659	0	syn	FALSE	Region II (477–1038)
660	0.0154085893481881	syn	FALSE	Region II (477–1038)
661	0	syn	FALSE	Region II (477–1038)
662	0	syn	FALSE	Region II (477–1038)
663	0.921094826138308	syn	TRUE	Region II (477–1038)
664	0	nonsyn	FALSE	Region II (477–1038)
665	0.0154085893481881	nonsyn	FALSE	Region II (477–1038)
666	0	nonsyn	FALSE	Region II (477–1038)
667	0	syn	FALSE	Region II (477–1038)
668	0	syn	FALSE	Region II (477–1038)
669	0.0279894377532612	syn	FALSE	Region II (477–1038)
670	0.0433922586469241	nonsyn	FALSE	Region II (477–1038)
671	0.0154085893481881	nonsyn	FALSE	Region II (477–1038)
672	0	nonsyn	FALSE	Region II (477–1038)
673	0	NA	FALSE	Region II (477–1038)
674	0	NA	FALSE	Region II (477–1038)
675	0	NA	FALSE	Region II (477–1038)
676	0	NA	FALSE	Region II (477–1038)
677	0	NA	FALSE	Region II (477–1038)
678	0	NA	FALSE	Region II (477–1038)
679	0	NA	FALSE	Region II (477–1038)
680	0	NA	FALSE	Region II (477–1038)
681	0	NA	FALSE	Region II (477–1038)
682	0	NA	FALSE	Region II (477–1038)
683	0	NA	FALSE	Region II (477–1038)
684	0	NA	FALSE	Region II (477–1038)
685	0	syn	FALSE	Region II (477–1038)
686	0	syn	FALSE	Region II (477–1038)
687	0.123949867711008	syn	TRUE	Region II (477–1038)
688	0.0154085893481881	nonsyn	FALSE	Region II (477–1038)
689	0.0395011746043203	nonsyn	FALSE	Region II (477–1038)
690	0	nonsyn	FALSE	Region II (477–1038)
691	0	NA	FALSE	Region II (477–1038)
692	0	NA	FALSE	Region II (477–1038)
693	0	NA	FALSE	Region II (477–1038)
694	0.442475767429439	nonsyn	TRUE	Region II (477–1038)
695	0.0395011746043203	nonsyn	FALSE	Region II (477–1038)
696	0.0858929943686278	nonsyn	FALSE	Region II (477–1038)
697	0	syn	FALSE	Region II (477–1038)
698	0	syn	FALSE	Region II (477–1038)
699	0.352282884708092	syn	TRUE	Region II (477–1038)
700	0.107035814428745	nonsyn	TRUE	Region II (477–1038)
701	0.0154085893481881	nonsyn	FALSE	Region II (477–1038)
702	0.0154085893481881	nonsyn	FALSE	Region II (477–1038)
703	0	syn	FALSE	Region II (477–1038)
704	0	syn	FALSE	Region II (477–1038)
705	0.115587053790199	syn	TRUE	Region II (477–1038)
706	0	NA	FALSE	Region II (477–1038)
707	0	NA	FALSE	Region II (477–1038)
708	0	NA	FALSE	Region II (477–1038)
709	0	NA	FALSE	Region II (477–1038)
710	0	NA	FALSE	Region II (477–1038)
711	0	NA	FALSE	Region II (477–1038)
712	0	NA	FALSE	Region II (477–1038)
713	0	NA	FALSE	Region II (477–1038)
714	0	NA	FALSE	Region II (477–1038)
715	0.0154085893481881	nonsyn	FALSE	Region II (477–1038)
716	0	nonsyn	FALSE	Region II (477–1038)
717	0	nonsyn	FALSE	Region II (477–1038)
718	0	nonsyn	FALSE	Region II (477–1038)
719	0.0154085893481881	nonsyn	FALSE	Region II (477–1038)
720	0.0395011746043203	nonsyn	FALSE	Region II (477–1038)
721	0	syn	FALSE	Region II (477–1038)
722	0	syn	FALSE	Region II (477–1038)
723	0.0279894377532612	syn	FALSE	Region II (477–1038)
724	0	syn	FALSE	Region II (477–1038)
725	0	syn	FALSE	Region II (477–1038)
726	0.170895224270599	syn	TRUE	Region II (477–1038)
727	0	syn	FALSE	Region II (477–1038)
728	0	syn	FALSE	Region II (477–1038)
729	0.0892894790623334	syn	FALSE	Region II (477–1038)
730	0	syn	FALSE	Region II (477–1038)
731	0	syn	FALSE	Region II (477–1038)
732	0.0395011746043203	syn	FALSE	Region II (477–1038)
733	0	syn	FALSE	Region II (477–1038)
734	0	syn	FALSE	Region II (477–1038)
735	0.0705017596054147	syn	FALSE	Region II (477–1038)
736	0	NA	FALSE	Region II (477–1038)
737	0	NA	FALSE	Region II (477–1038)
738	0	NA	FALSE	Region II (477–1038)
739	0	NA	FALSE	Region II (477–1038)
740	0	NA	FALSE	Region II (477–1038)
741	0	NA	FALSE	Region II (477–1038)
742	0	syn	FALSE	Region II (477–1038)
743	0	syn	FALSE	Region II (477–1038)
744	0.0279894377532612	syn	FALSE	Region II (477–1038)
745	0	NA	FALSE	Region II (477–1038)
746	0	NA	FALSE	Region II (477–1038)
747	0	NA	FALSE	Region II (477–1038)
748	0	syn	FALSE	Region II (477–1038)
749	0	syn	FALSE	Region II (477–1038)
750	0.955981566112032	syn	TRUE	Region II (477–1038)
751	0	NA	FALSE	Region II (477–1038)
752	0	NA	FALSE	Region II (477–1038)
753	0	NA	FALSE	Region II (477–1038)
754	0.0154085893481881	nonsyn	FALSE	Region II (477–1038)
755	0	nonsyn	FALSE	Region II (477–1038)
756	0.37865501283328	nonsyn	TRUE	Region II (477–1038)
757	0	nonsyn	FALSE	Region II (477–1038)
758	0	nonsyn	FALSE	Region II (477–1038)
759	0.0549011051355105	nonsyn	FALSE	Region II (477–1038)
760	0	NA	FALSE	Region II (477–1038)
761	0	NA	FALSE	Region II (477–1038)
762	0	NA	FALSE	Region II (477–1038)
763	0.0154085893481881	nonsyn	FALSE	Region II (477–1038)
764	0	nonsyn	FALSE	Region II (477–1038)
765	0	nonsyn	FALSE	Region II (477–1038)
766	0	NA	FALSE	Region II (477–1038)
767	0	NA	FALSE	Region II (477–1038)
768	0	NA	FALSE	Region II (477–1038)
769	0	NA	FALSE	Region II (477–1038)
770	0	NA	FALSE	Region II (477–1038)
771	0	NA	FALSE	Region II (477–1038)
772	0.0154085893481881	nonsyn	FALSE	Region II (477–1038)
773	0	nonsyn	FALSE	Region II (477–1038)
774	0	nonsyn	FALSE	Region II (477–1038)
775	0	NA	FALSE	Region II (477–1038)
776	0	NA	FALSE	Region II (477–1038)
777	0	NA	FALSE	Region II (477–1038)
778	0	nonsyn	FALSE	Region II (477–1038)
779	0.0154085893481881	nonsyn	FALSE	Region II (477–1038)
780	0	nonsyn	FALSE	Region II (477–1038)
781	0	nonsyn	FALSE	Region II (477–1038)
782	0.0154085893481881	nonsyn	FALSE	Region II (477–1038)
783	0.0154085893481881	nonsyn	FALSE	Region II (477–1038)
784	0	NA	FALSE	Region II (477–1038)
785	0	NA	FALSE	Region II (477–1038)
786	0	NA	FALSE	Region II (477–1038)
787	0	NA	FALSE	Region II (477–1038)
788	0	NA	FALSE	Region II (477–1038)
789	0	NA	FALSE	Region II (477–1038)
790	0	syn	FALSE	Region II (477–1038)
791	0	syn	FALSE	Region II (477–1038)
792	0.0279894377532612	syn	FALSE	Region II (477–1038)
793	0	NA	FALSE	Region II (477–1038)
794	0	NA	FALSE	Region II (477–1038)
795	0	NA	FALSE	Region II (477–1038)
796	0.0154085893481881	syn	FALSE	Region II (477–1038)
797	0	syn	FALSE	Region II (477–1038)
798	0	syn	FALSE	Region II (477–1038)
799	0	syn	FALSE	Region II (477–1038)
800	0	syn	FALSE	Region II (477–1038)
801	0.0279894377532612	syn	FALSE	Region II (477–1038)
802	0.0154085893481881	nonsyn	FALSE	Region II (477–1038)
803	0	nonsyn	FALSE	Region II (477–1038)
804	0.107035814428745	nonsyn	TRUE	Region II (477–1038)
805	0	NA	FALSE	Region II (477–1038)
806	0	NA	FALSE	Region II (477–1038)
807	0	NA	FALSE	Region II (477–1038)
808	0	syn	FALSE	Region II (477–1038)
809	0	syn	FALSE	Region II (477–1038)
810	0.246678628076115	syn	TRUE	Region II (477–1038)
811	0	nonsyn	FALSE	Region II (477–1038)
812	0	nonsyn	FALSE	Region II (477–1038)
813	0.0154085893481881	nonsyn	FALSE	Region II (477–1038)
814	0	NA	FALSE	Region II (477–1038)
815	0	NA	FALSE	Region II (477–1038)
816	0	NA	FALSE	Region II (477–1038)
817	0	nonsyn	FALSE	Region II (477–1038)
818	0.0154085893481881	nonsyn	FALSE	Region II (477–1038)
819	0.0503176129069278	nonsyn	FALSE	Region II (477–1038)
820	0	NA	FALSE	Region II (477–1038)
821	0	NA	FALSE	Region II (477–1038)
822	0	NA	FALSE	Region II (477–1038)
823	0.0154085893481881	nonsyn	FALSE	Region II (477–1038)
824	0	nonsyn	FALSE	Region II (477–1038)
825	0.0154085893481881	nonsyn	FALSE	Region II (477–1038)
826	0	NA	FALSE	Region II (477–1038)
827	0	NA	FALSE	Region II (477–1038)
828	0	NA	FALSE	Region II (477–1038)
829	0	nonsyn	FALSE	Region II (477–1038)
830	0.0154085893481881	nonsyn	FALSE	Region II (477–1038)
831	0.0800431222640002	nonsyn	FALSE	Region II (477–1038)
832	0.0154085893481881	nonsyn	FALSE	Region II (477–1038)
833	0	nonsyn	FALSE	Region II (477–1038)
834	0	nonsyn	FALSE	Region II (477–1038)
835	0	NA	FALSE	Region II (477–1038)
836	0	NA	FALSE	Region II (477–1038)
837	0	NA	FALSE	Region II (477–1038)
838	0	nonsyn	FALSE	Region II (477–1038)
839	0.0154085893481881	nonsyn	FALSE	Region II (477–1038)
840	0.0705017596054147	nonsyn	FALSE	Region II (477–1038)
841	0	NA	FALSE	Region II (477–1038)
842	0	NA	FALSE	Region II (477–1038)
843	0	NA	FALSE	Region II (477–1038)
844	0	syn	FALSE	Region II (477–1038)
845	0	syn	FALSE	Region II (477–1038)
846	0.0892894790623334	syn	FALSE	Region II (477–1038)
847	0.0154085893481881	syn	FALSE	Region II (477–1038)
848	0	syn	FALSE	Region II (477–1038)
849	0	syn	FALSE	Region II (477–1038)
850	0	NA	FALSE	Region II (477–1038)
851	0	NA	FALSE	Region II (477–1038)
852	0	NA	FALSE	Region II (477–1038)
853	0	nonsyn	FALSE	Region II (477–1038)
854	0.0154085893481881	nonsyn	FALSE	Region II (477–1038)
855	0.163405943487599	nonsyn	TRUE	Region II (477–1038)
856	0.0154085893481881	nonsyn	FALSE	Region II (477–1038)
857	0	nonsyn	FALSE	Region II (477–1038)
858	0.0433922586469241	nonsyn	FALSE	Region II (477–1038)
859	0	nonsyn	FALSE	Region II (477–1038)
860	0	nonsyn	FALSE	Region II (477–1038)
861	0.0705017596054147	nonsyn	FALSE	Region II (477–1038)
862	0	nonsyn	FALSE	Region II (477–1038)
863	0.0279894377532612	nonsyn	FALSE	Region II (477–1038)
864	0.0279894377532612	nonsyn	FALSE	Region II (477–1038)
865	0	NA	FALSE	Region II (477–1038)
866	0	NA	FALSE	Region II (477–1038)
867	0	NA	FALSE	Region II (477–1038)
868	0	nonsyn	FALSE	Region II (477–1038)
869	0.0279894377532612	nonsyn	FALSE	Region II (477–1038)
870	0.0154085893481881	nonsyn	FALSE	Region II (477–1038)
871	0.995799631477307	syn	TRUE	Region II (477–1038)
872	0	syn	FALSE	Region II (477–1038)
873	0	syn	FALSE	Region II (477–1038)
874	0	NA	FALSE	Region II (477–1038)
875	0	NA	FALSE	Region II (477–1038)
876	0	NA	FALSE	Region II (477–1038)
877	0	NA	FALSE	Region II (477–1038)
878	0	NA	FALSE	Region II (477–1038)
879	0	NA	FALSE	Region II (477–1038)
880	0	nonsyn	FALSE	Region II (477–1038)
881	0	nonsyn	FALSE	Region II (477–1038)
882	0.0279894377532612	nonsyn	FALSE	Region II (477–1038)
883	0	syn	FALSE	Region II (477–1038)
884	0	syn	FALSE	Region II (477–1038)
885	0.0154085893481881	syn	FALSE	Region II (477–1038)
886	0	NA	FALSE	Region II (477–1038)
887	0	NA	FALSE	Region II (477–1038)
888	0	NA	FALSE	Region II (477–1038)
889	0.0395011746043203	nonsyn	FALSE	Region II (477–1038)
890	0	nonsyn	FALSE	Region II (477–1038)
891	0.0462171174039862	nonsyn	FALSE	Region II (477–1038)
892	0	nonsyn	FALSE	Region II (477–1038)
893	0.0154085893481881	nonsyn	FALSE	Region II (477–1038)
894	0.0154085893481881	nonsyn	FALSE	Region II (477–1038)
895	0	nonsyn	FALSE	Region II (477–1038)
896	0.0705017596054147	nonsyn	FALSE	Region II (477–1038)
897	0.0433922586469241	nonsyn	FALSE	Region II (477–1038)
898	0.0308142965103234	nonsyn	FALSE	Region II (477–1038)
899	0.0828674199192049	nonsyn	FALSE	Region II (477–1038)
900	0	nonsyn	FALSE	Region II (477–1038)
901	0.0154085893481881	nonsyn	FALSE	Region II (477–1038)
902	0	nonsyn	FALSE	Region II (477–1038)
903	0	nonsyn	FALSE	Region II (477–1038)
904	0	syn	FALSE	Region II (477–1038)
905	0	syn	FALSE	Region II (477–1038)
906	0.0800431222640002	syn	FALSE	Region II (477–1038)
907	0	nonsyn	FALSE	Region II (477–1038)
908	0.0892894790623334	nonsyn	FALSE	Region II (477–1038)
909	0.0154085893481881	nonsyn	FALSE	Region II (477–1038)
910	0	NA	FALSE	Region II (477–1038)
911	0	NA	FALSE	Region II (477–1038)
912	0	NA	FALSE	Region II (477–1038)
913	0.0549011051355105	nonsyn	FALSE	Region II (477–1038)
914	0.0154085893481881	nonsyn	FALSE	Region II (477–1038)
915	0.0982775442490837	nonsyn	FALSE	Region II (477–1038)
916	0	NA	FALSE	Region II (477–1038)
917	0	NA	FALSE	Region II (477–1038)
918	0	NA	FALSE	Region II (477–1038)
919	0	syn	FALSE	Region II (477–1038)
920	0	syn	FALSE	Region II (477–1038)
921	0.0154085893481881	syn	FALSE	Region II (477–1038)
922	0.0279894377532612	nonsyn	FALSE	Region II (477–1038)
923	0.0308142965103234	nonsyn	FALSE	Region II (477–1038)
924	0.0279894377532612	nonsyn	FALSE	Region II (477–1038)
925	0	nonsyn	FALSE	Region II (477–1038)
926	0.0154085893481881	nonsyn	FALSE	Region II (477–1038)
927	0.076010424195655	nonsyn	FALSE	Region II (477–1038)
928	0	nonsyn	FALSE	Region II (477–1038)
929	0	nonsyn	FALSE	Region II (477–1038)
930	0.0308142965103234	nonsyn	FALSE	Region II (477–1038)
931	0.0395011746043203	nonsyn	FALSE	Region II (477–1038)
932	0	nonsyn	FALSE	Region II (477–1038)
933	0.0154085893481881	nonsyn	FALSE	Region II (477–1038)
934	0	NA	FALSE	Region II (477–1038)
935	0	NA	FALSE	Region II (477–1038)
936	0	NA	FALSE	Region II (477–1038)
937	0	NA	FALSE	Region II (477–1038)
938	0	NA	FALSE	Region II (477–1038)
939	0	NA	FALSE	Region II (477–1038)
940	0	syn	FALSE	Region II (477–1038)
941	0	syn	FALSE	Region II (477–1038)
942	0.0800431222640002	syn	FALSE	Region II (477–1038)
943	0	nonsyn	FALSE	Region II (477–1038)
944	0.0154085893481881	nonsyn	FALSE	Region II (477–1038)
945	0	nonsyn	FALSE	Region II (477–1038)
946	0.0154085893481881	nonsyn	FALSE	Region II (477–1038)
947	0	nonsyn	FALSE	Region II (477–1038)
948	0.0154085893481881	nonsyn	FALSE	Region II (477–1038)
949	0	syn	FALSE	Region II (477–1038)
950	0	syn	FALSE	Region II (477–1038)
951	0.178268287726098	syn	TRUE	Region II (477–1038)
952	0	syn	FALSE	Region II (477–1038)
953	0	syn	FALSE	Region II (477–1038)
954	0.0503176129069278	syn	FALSE	Region II (477–1038)
955	0	NA	FALSE	Region II (477–1038)
956	0	NA	FALSE	Region II (477–1038)
957	0	NA	FALSE	Region II (477–1038)
958	0	syn	FALSE	Region II (477–1038)
959	0	syn	FALSE	Region II (477–1038)
960	0.0154085893481881	syn	FALSE	Region II (477–1038)
961	0	syn	FALSE	Region II (477–1038)
962	0	syn	FALSE	Region II (477–1038)
963	0.0395011746043203	syn	FALSE	Region II (477–1038)
964	0.0982775442490837	nonsyn	FALSE	Region II (477–1038)
965	0.0154085893481881	nonsyn	FALSE	Region II (477–1038)
966	0	nonsyn	FALSE	Region II (477–1038)
967	0.0606162867179846	nonsyn	FALSE	Region II (477–1038)
968	0	nonsyn	FALSE	Region II (477–1038)
969	0	nonsyn	FALSE	Region II (477–1038)
970	0.0154085893481881	nonsyn	FALSE	Region II (477–1038)
971	0.0154085893481881	nonsyn	FALSE	Region II (477–1038)
972	0.0279894377532612	nonsyn	FALSE	Region II (477–1038)
973	0	NA	FALSE	Region II (477–1038)
974	0	NA	FALSE	Region II (477–1038)
975	0	NA	FALSE	Region II (477–1038)
976	0	NA	FALSE	Region II (477–1038)
977	0	NA	FALSE	Region II (477–1038)
978	0	NA	FALSE	Region II (477–1038)
979	0	nonsyn	FALSE	Region II (477–1038)
980	0.0154085893481881	nonsyn	FALSE	Region II (477–1038)
981	0.0154085893481881	nonsyn	FALSE	Region II (477–1038)
982	0	nonsyn	FALSE	Region II (477–1038)
983	0.065714648970014	nonsyn	FALSE	Region II (477–1038)
984	0.113841880419499	nonsyn	TRUE	Region II (477–1038)
985	0.0154085893481881	nonsyn	FALSE	Region II (477–1038)
986	0	nonsyn	FALSE	Region II (477–1038)
987	0	nonsyn	FALSE	Region II (477–1038)
988	0	syn	FALSE	Region II (477–1038)
989	0	syn	FALSE	Region II (477–1038)
990	0.0503176129069278	syn	FALSE	Region II (477–1038)
991	0	nonsyn	FALSE	Region II (477–1038)
992	0.0279894377532612	nonsyn	FALSE	Region II (477–1038)
993	0	nonsyn	FALSE	Region II (477–1038)
994	0	syn	FALSE	Region II (477–1038)
995	0	syn	FALSE	Region II (477–1038)
996	0.0154085893481881	syn	FALSE	Region II (477–1038)
997	0	syn	FALSE	Region II (477–1038)
998	0	syn	FALSE	Region II (477–1038)
999	0.0154085893481881	syn	FALSE	Region II (477–1038)
1000	0.0279894377532612	nonsyn	FALSE	Region II (477–1038)
1001	0	nonsyn	FALSE	Region II (477–1038)
1002	0	nonsyn	FALSE	Region II (477–1038)
1003	0	syn	FALSE	Region II (477–1038)
1004	0	syn	FALSE	Region II (477–1038)
1005	0.123949867711008	syn	TRUE	Region II (477–1038)
1006	0	NA	FALSE	Region II (477–1038)
1007	0	NA	FALSE	Region II (477–1038)
1008	0	NA	FALSE	Region II (477–1038)
1009	0	syn	FALSE	Region II (477–1038)
1010	0	syn	FALSE	Region II (477–1038)
1011	0.0308142965103234	syn	FALSE	Region II (477–1038)
1012	0	NA	FALSE	Region II (477–1038)
1013	0	NA	FALSE	Region II (477–1038)
1014	0	NA	FALSE	Region II (477–1038)
1015	0	NA	FALSE	Region II (477–1038)
1016	0	NA	FALSE	Region II (477–1038)
1017	0	NA	FALSE	Region II (477–1038)
1018	0	nonsyn	FALSE	Region II (477–1038)
1019	0.0279894377532612	nonsyn	FALSE	Region II (477–1038)
1020	0	nonsyn	FALSE	Region II (477–1038)
1021	0	syn	FALSE	Region II (477–1038)
1022	0	syn	FALSE	Region II (477–1038)
1023	0.0154085893481881	syn	FALSE	Region II (477–1038)
1024	0	syn	FALSE	Region II (477–1038)
1025	0	syn	FALSE	Region II (477–1038)
1026	0.220362566345003	syn	TRUE	Region II (477–1038)
1027	0	syn	FALSE	Region II (477–1038)
1028	0	syn	FALSE	Region II (477–1038)
1029	0.213579815338277	syn	TRUE	Region II (477–1038)
1030	0.0154085893481881	nonsyn	FALSE	Region II (477–1038)
1031	0.0606162867179846	nonsyn	FALSE	Region II (477–1038)
1032	0.0154085893481881	nonsyn	FALSE	Region II (477–1038)
1033	0	syn	FALSE	Region II (477–1038)
1034	0	syn	FALSE	Region II (477–1038)
1035	0.0154085893481881	syn	FALSE	Region II (477–1038)
1036	0	nonsyn	FALSE	Region II (477–1038)
1037	0	nonsyn	FALSE	Region II (477–1038)
1038	0.0954314501719333	nonsyn	FALSE	Region II (477–1038)
1039	0.0279894377532612	nonsyn	FALSE	NA
1040	0.0395011746043203	nonsyn	FALSE	NA
1041	0.815724796356131	nonsyn	TRUE	NA
1042	0.0154085893481881	nonsyn	FALSE	NA
1043	0.0154085893481881	nonsyn	FALSE	NA
1044	0.0395011746043203	nonsyn	FALSE	NA
1045	0	syn	FALSE	NA
1046	0	syn	FALSE	NA
1047	0.0433922586469241	syn	FALSE	NA
1048	0	NA	FALSE	NA
1049	0	NA	FALSE	NA
1050	0	NA	FALSE	NA
1051	0	syn	FALSE	NA
1052	0	syn	FALSE	NA
1053	0.362964985094366	syn	TRUE	NA
1054	0	syn	FALSE	NA
1055	0	syn	FALSE	NA
1056	0.0154085893481881	syn	FALSE	NA
1057	0	nonsyn	FALSE	NA
1058	0	nonsyn	FALSE	NA
1059	0.0154085893481881	nonsyn	FALSE	NA
1060	0	NA	FALSE	NA
1061	0	NA	FALSE	NA
1062	0	NA	FALSE	NA
1063	0	nonsyn	FALSE	NA
1064	0.0154085893481881	nonsyn	FALSE	NA
1065	0.0308142965103234	nonsyn	FALSE	NA
1066	0	syn	FALSE	NA
1067	0	syn	FALSE	NA
1068	0.0892894790623334	syn	FALSE	NA
1069	0	syn	FALSE	NA
1070	0	syn	FALSE	NA
1071	0.0154085893481881	syn	FALSE	NA
1072	0.0154085893481881	nonsyn	FALSE	NA
1073	0.0154085893481881	nonsyn	FALSE	NA
1074	0	nonsyn	FALSE	NA
1075	0	nonsyn	FALSE	NA
1076	0.0154085893481881	nonsyn	FALSE	NA
1077	0	nonsyn	FALSE	NA
1078	0	syn	FALSE	NA
1079	0	syn	FALSE	NA
1080	0.0606162867179846	syn	FALSE	NA
1081	0	NA	FALSE	NA
1082	0	NA	FALSE	NA
1083	0	NA	FALSE	NA
1084	0	NA	FALSE	NA
1085	0	NA	FALSE	NA
1086	0	NA	FALSE	NA
1087	0	syn	FALSE	NA
1088	0	syn	FALSE	NA
1089	0.076010424195655	syn	FALSE	NA
1090	0	syn	FALSE	NA
1091	0	syn	FALSE	NA
1092	0.313380138828532	syn	TRUE	NA
1093	0	nonsyn	FALSE	NA
1094	0.0279894377532612	nonsyn	FALSE	NA
1095	0	nonsyn	FALSE	NA
1096	0.0154085893481881	nonsyn	FALSE	NA
1097	0	nonsyn	FALSE	NA
1098	0	nonsyn	FALSE	NA
1099	0	NA	FALSE	NA
1100	0	NA	FALSE	NA
1101	0	NA	FALSE	NA
1102	0	nonsyn	FALSE	NA
1103	0.0154085893481881	nonsyn	FALSE	NA
1104	0.0154085893481881	nonsyn	FALSE	NA
1105	0	syn	FALSE	NA
1106	0	syn	FALSE	NA
1107	0.39898601308598	syn	TRUE	NA
1108	0	syn	FALSE	NA
1109	0	syn	FALSE	NA
1110	0.148051231389188	syn	TRUE	NA
1111	0	NA	FALSE	NA
1112	0	NA	FALSE	NA
1113	0	NA	FALSE	NA
1114	0	nonsyn	FALSE	NA
1115	0.0154085893481881	nonsyn	FALSE	NA
1116	0.0154085893481881	nonsyn	FALSE	NA
1117	0.0279894377532612	nonsyn	FALSE	NA
1118	0	nonsyn	FALSE	NA
1119	0	nonsyn	FALSE	NA
1120	0	NA	FALSE	NA
1121	0	NA	FALSE	NA
1122	0	NA	FALSE	NA
1123	0	NA	FALSE	NA
1124	0	NA	FALSE	NA
1125	0	NA	FALSE	NA
1126	0.0154085893481881	nonsyn	FALSE	NA
1127	0	nonsyn	FALSE	NA
1128	0	nonsyn	FALSE	NA
1129	0	nonsyn	FALSE	NA
1130	0.0154085893481881	nonsyn	FALSE	NA
1131	0	nonsyn	FALSE	NA
1132	0	nonsyn	FALSE	NA
1133	0.0154085893481881	nonsyn	FALSE	NA
1134	0	nonsyn	FALSE	NA
1135	0	NA	FALSE	NA
1136	0	NA	FALSE	NA
1137	0	NA	FALSE	NA
1138	0	NA	FALSE	NA
1139	0	NA	FALSE	NA
1140	0	NA	FALSE	NA
1141	0	syn	FALSE	NA
1142	0	syn	FALSE	NA
1143	0.0154085893481881	syn	FALSE	NA
1144	0	nonsyn	FALSE	NA
1145	0.0154085893481881	nonsyn	FALSE	NA
1146	0.0154085893481881	nonsyn	FALSE	NA
1147	0	nonsyn	FALSE	NA
1148	0.0154085893481881	nonsyn	FALSE	NA
1149	0.301796472834274	nonsyn	TRUE	NA
1150	0	NA	FALSE	NA
1151	0	NA	FALSE	NA
1152	0	NA	FALSE	NA
1153	0	NA	FALSE	NA
1154	0	NA	FALSE	NA
1155	0	NA	FALSE	NA
1156	0	NA	FALSE	NA
1157	0	NA	FALSE	NA
1158	0	NA	FALSE	NA
1159	0.0154085893481881	nonsyn	FALSE	NA
1160	0	nonsyn	FALSE	NA
1161	0.0279894377532612	nonsyn	FALSE	NA
1162	0	NA	FALSE	NA
1163	0	NA	FALSE	NA
1164	0	NA	FALSE	NA
1165	0	nonsyn	FALSE	NA
1166	0.0154085893481881	nonsyn	FALSE	NA
1167	0.429048005193752	nonsyn	TRUE	NA
1168	0.0279894377532612	nonsyn	FALSE	NA
1169	0	nonsyn	FALSE	NA
1170	0.0279894377532612	nonsyn	FALSE	NA
1171	0	syn	FALSE	NA
1172	0	syn	FALSE	NA
1173	0.0395011746043203	syn	FALSE	NA
1174	0	NA	FALSE	NA
1175	0	NA	FALSE	NA
1176	0	NA	FALSE	NA
1177	0	syn	FALSE	NA
1178	0	syn	FALSE	NA
1179	0.0154085893481881	syn	FALSE	NA
1180	0.0154085893481881	nonsyn	FALSE	NA
1181	0	nonsyn	FALSE	NA
1182	0.0154085893481881	nonsyn	FALSE	NA
1183	0	syn	FALSE	NA
1184	0	syn	FALSE	NA
1185	0.995931779025023	syn	TRUE	NA
1186	0	syn	FALSE	NA
1187	0	syn	FALSE	NA
1188	0.115587053790199	syn	TRUE	NA
1189	0	nonsyn	FALSE	NA
1190	0	nonsyn	FALSE	NA
1191	0.0154085893481881	nonsyn	FALSE	NA
1192	0	NA	FALSE	NA
1193	0	NA	FALSE	NA
1194	0	NA	FALSE	NA
1195	0.0154085893481881	nonsyn	FALSE	NA
1196	0	nonsyn	FALSE	NA
1197	0.0154085893481881	nonsyn	FALSE	NA
1198	0	NA	FALSE	NA
1199	0	NA	FALSE	NA
1200	0	NA	FALSE	NA
1201	0.0606162867179846	nonsyn	FALSE	NA
1202	0	nonsyn	FALSE	NA
1203	0.0279894377532612	nonsyn	FALSE	NA
1204	0	syn	FALSE	NA
1205	0	syn	FALSE	NA
1206	0.0308142965103234	syn	FALSE	NA
1207	0	nonsyn	FALSE	NA
1208	0.0154085893481881	nonsyn	FALSE	NA
1209	0.123949867711008	nonsyn	TRUE	NA
1210	0	syn	FALSE	NA
1211	0	syn	FALSE	NA
1212	0.0154085893481881	syn	FALSE	NA
1213	0.0154085893481881	nonsyn	FALSE	NA
1214	0.0154085893481881	nonsyn	FALSE	NA
1215	0	nonsyn	FALSE	NA
1216	0.0154085893481881	nonsyn	FALSE	NA
1217	0	nonsyn	FALSE	NA
1218	0.0154085893481881	nonsyn	FALSE	NA
1219	0	syn	FALSE	NA
1220	0	syn	FALSE	NA
1221	0.0154085893481881	syn	FALSE	NA
1222	0	NA	FALSE	NA
1223	0	NA	FALSE	NA
1224	0	NA	FALSE	NA
1225	0.0154085893481881	nonsyn	FALSE	NA
1226	0.0154085893481881	nonsyn	FALSE	NA
1227	0	nonsyn	FALSE	NA
1228	0.0154085893481881	nonsyn	FALSE	NA
1229	0	nonsyn	FALSE	NA
1230	0.0154085893481881	nonsyn	FALSE	NA
1231	0.0154085893481881	nonsyn	FALSE	NA
1232	0.113660045976616	nonsyn	TRUE	NA
1233	0.0154085893481881	nonsyn	FALSE	NA
1234	0.0279894377532612	nonsyn	FALSE	NA
1235	0.0154085893481881	nonsyn	FALSE	NA
1236	0.0395011746043203	nonsyn	FALSE	NA
1237	0	NA	FALSE	NA
1238	0	NA	FALSE	NA
1239	0	NA	FALSE	NA
1240	0.0154085893481881	nonsyn	FALSE	NA
1241	0	nonsyn	FALSE	NA
1242	0	nonsyn	FALSE	NA
1243	0	nonsyn	FALSE	NA
1244	0.0154085893481881	nonsyn	FALSE	NA
1245	0.0154085893481881	nonsyn	FALSE	NA
1246	0	NA	FALSE	NA
1247	0	NA	FALSE	NA
1248	0	NA	FALSE	NA
1249	0	NA	FALSE	NA
1250	0	NA	FALSE	NA
1251	0	NA	FALSE	NA
1252	0	syn	FALSE	NA
1253	0	syn	FALSE	NA
1254	0.0279894377532612	syn	FALSE	NA
1255	0	nonsyn	FALSE	NA
1256	0	nonsyn	FALSE	NA
1257	0.0154085893481881	nonsyn	FALSE	NA
1258	0	nonsyn	FALSE	NA
1259	0.0154085893481881	nonsyn	FALSE	NA
1260	0	nonsyn	FALSE	NA
1261	0	NA	FALSE	NA
1262	0	NA	FALSE	NA
1263	0	NA	FALSE	NA
1264	0	NA	FALSE	NA
1265	0	NA	FALSE	NA
1266	0	NA	FALSE	NA
1267	0.0154085893481881	nonsyn	FALSE	NA
1268	0	nonsyn	FALSE	NA
1269	0	nonsyn	FALSE	NA
1270	0	nonsyn	FALSE	NA
1271	0.0154085893481881	nonsyn	FALSE	NA
1272	0	nonsyn	FALSE	NA
1273	0.0433922586469241	nonsyn	FALSE	NA
1274	0	nonsyn	FALSE	NA
1275	0.0154085893481881	nonsyn	FALSE	NA
1276	0.0154085893481881	nonsyn	FALSE	NA
1277	0	nonsyn	FALSE	NA
1278	0.0154085893481881	nonsyn	FALSE	NA
1279	0.0154085893481881	nonsyn	FALSE	NA
1280	0	nonsyn	FALSE	NA
1281	0	nonsyn	FALSE	NA
1282	0	NA	FALSE	NA
1283	0	NA	FALSE	NA
1284	0	NA	FALSE	NA
1285	0	NA	FALSE	NA
1286	0	NA	FALSE	NA
1287	0	NA	FALSE	NA
1288	0	nonsyn	FALSE	NA
1289	0	nonsyn	FALSE	NA
1290	0.393964208566506	nonsyn	TRUE	NA
1291	0.155793779568007	syn	TRUE	NA
1292	0	syn	FALSE	NA
1293	0	syn	FALSE	NA
1294	0	nonsyn	FALSE	NA
1295	0.0154085893481881	nonsyn	FALSE	NA
1296	0.0154085893481881	nonsyn	FALSE	NA
1297	0.0279894377532612	nonsyn	FALSE	NA
1298	0	nonsyn	FALSE	NA
1299	0	nonsyn	FALSE	NA
1300	0	syn	FALSE	NA
1301	0	syn	FALSE	NA
1302	0.0154085893481881	syn	FALSE	NA
1303	0	syn	FALSE	NA
1304	0	syn	FALSE	NA
1305	0.0154085893481881	syn	FALSE	NA
1306	0	NA	FALSE	NA
1307	0	NA	FALSE	NA
1308	0	NA	FALSE	NA
1309	0	syn	FALSE	NA
1310	0	syn	FALSE	NA
1311	0.0705017596054147	syn	FALSE	NA
1312	0	NA	FALSE	NA
1313	0	NA	FALSE	NA
1314	0	NA	FALSE	NA
1315	0	syn	FALSE	NA
1316	0	syn	FALSE	NA
1317	0.0154085893481881	syn	FALSE	NA
1318	0.0433922586469241	nonsyn	FALSE	NA
1319	0	nonsyn	FALSE	NA
1320	0.0154085893481881	nonsyn	FALSE	NA
1321	0.0606162867179846	nonsyn	FALSE	NA
1322	0	nonsyn	FALSE	NA
1323	0.0154085893481881	nonsyn	FALSE	NA
1324	0	syn	FALSE	NA
1325	0	syn	FALSE	NA
1326	0.0279894377532612	syn	FALSE	NA
1327	0	NA	FALSE	NA
1328	0	NA	FALSE	NA
1329	0	NA	FALSE	NA
1330	0	NA	FALSE	NA
1331	0	NA	FALSE	NA
1332	0	NA	FALSE	NA
1333	0	syn	FALSE	NA
1334	0	syn	FALSE	NA
1335	0.0154085893481881	syn	FALSE	NA
1336	0	syn	FALSE	NA
1337	0	syn	FALSE	NA
1338	0.0279894377532612	syn	FALSE	NA
1339	0	NA	FALSE	NA
1340	0	NA	FALSE	NA
1341	0	NA	FALSE	NA
1342	0	NA	FALSE	NA
1343	0	NA	FALSE	NA
1344	0	NA	FALSE	NA
1345	0	syn	FALSE	NA
1346	0	syn	FALSE	NA
1347	0.0154085893481881	syn	FALSE	NA
1348	0	NA	FALSE	NA
1349	0	NA	FALSE	NA
1350	0	NA	FALSE	NA
1351	0	NA	FALSE	NA
1352	0	NA	FALSE	NA
1353	0	NA	FALSE	NA
1354	0.0154085893481881	nonsyn	FALSE	NA
1355	0	nonsyn	FALSE	NA
1356	0	nonsyn	FALSE	NA
1357	0	NA	FALSE	NA
1358	0	NA	FALSE	NA
1359	0	NA	FALSE	NA
1360	0	NA	FALSE	NA
1361	0	NA	FALSE	NA
1362	0	NA	FALSE	NA
1363	0	syn	FALSE	NA
1364	0	syn	FALSE	NA
1365	0.0154085893481881	syn	FALSE	NA
1366	0	syn	FALSE	NA
1367	0	syn	FALSE	NA
1368	0.0154085893481881	syn	FALSE	NA
1369	0.0154085893481881	syn	FALSE	NA
1370	0	syn	FALSE	NA
1371	0	syn	FALSE	NA
1372	0	NA	FALSE	NA
1373	0	NA	FALSE	NA
1374	0	NA	FALSE	NA
1375	0	NA	FALSE	NA
1376	0	NA	FALSE	NA
1377	0	NA	FALSE	NA
1378	0	nonsyn	FALSE	NA
1379	0.0279894377532612	nonsyn	FALSE	NA
1380	0.0800431222640002	nonsyn	FALSE	NA
1381	0	NA	FALSE	NA
1382	0	NA	FALSE	NA
1383	0	NA	FALSE	NA
1384	0	NA	FALSE	NA
1385	0	NA	FALSE	NA
1386	0	NA	FALSE	NA
1387	0.0279894377532612	nonsyn	FALSE	NA
1388	0	nonsyn	FALSE	NA
1389	0	nonsyn	FALSE	NA
1390	0	syn	FALSE	NA
1391	0	syn	FALSE	NA
1392	0.0279894377532612	syn	FALSE	NA
1393	0	NA	FALSE	NA
1394	0	NA	FALSE	NA
1395	0	NA	FALSE	NA
1396	0	syn	FALSE	NA
1397	0	syn	FALSE	NA
1398	0.0279894377532612	syn	FALSE	NA
1399	0	nonsyn	FALSE	NA
1400	0.0154085893481881	nonsyn	FALSE	NA
1401	0	nonsyn	FALSE	NA
1402	0	NA	FALSE	NA
1403	0	NA	FALSE	NA
1404	0	NA	FALSE	NA
1405	0	nonsyn	FALSE	NA
1406	0.0154085893481881	nonsyn	FALSE	NA
1407	0.0154085893481881	nonsyn	FALSE	NA
1408	0	NA	FALSE	NA
1409	0	NA	FALSE	NA
1410	0	NA	FALSE	NA
1411	0	NA	FALSE	NA
1412	0	NA	FALSE	NA
1413	0	NA	FALSE	NA
1414	0	NA	FALSE	NA
1415	0	NA	FALSE	NA
1416	0	NA	FALSE	NA
1417	0	syn	FALSE	NA
1418	0	syn	FALSE	NA
1419	0.0279894377532612	syn	FALSE	NA
1420	0	NA	FALSE	NA
1421	0	NA	FALSE	NA
1422	0	NA	FALSE	NA
1423	0	syn	FALSE	NA
1424	0	syn	FALSE	NA
1425	0.0154085893481881	syn	FALSE	NA
1426	0	NA	FALSE	NA
1427	0	NA	FALSE	NA
1428	0	NA	FALSE	NA
1429	0	NA	FALSE	NA
1430	0	NA	FALSE	NA
1431	0	NA	FALSE	NA
1432	0	NA	FALSE	NA
1433	0	NA	FALSE	NA
1434	0	NA	FALSE	NA
1435	0	NA	FALSE	NA
1436	0	NA	FALSE	NA
1437	0	NA	FALSE	NA
1438	0	NA	FALSE	NA
1439	0	NA	FALSE	NA
1440	0	NA	FALSE	NA
1441	0	NA	FALSE	NA
1442	0	NA	FALSE	NA
1443	0	NA	FALSE	NA
1444	0	NA	FALSE	NA
1445	0	NA	FALSE	NA
1446	0	NA	FALSE	NA
1447	0	syn	FALSE	NA
1448	0	syn	FALSE	NA
1449	0.0154085893481881	syn	FALSE	NA
1450	0	syn	FALSE	NA
1451	0	syn	FALSE	NA
1452	0.0154085893481881	syn	FALSE	NA
1453	0	syn	FALSE	NA
1454	0	syn	FALSE	NA
1455	0.0154085893481881	syn	FALSE	NA
1456	0.0154085893481881	nonsyn	FALSE	NA
1457	0	nonsyn	FALSE	NA
1458	0.0154085893481881	nonsyn	FALSE	NA
1459	0	syn	FALSE	NA
1460	0	syn	FALSE	NA
1461	0.0705017596054147	syn	FALSE	NA
1462	0.0308142965103234	nonsyn	FALSE	NA
1463	0.0154085893481881	nonsyn	FALSE	NA
1464	0	nonsyn	FALSE	NA
1465	0	syn	FALSE	NA
1466	0	syn	FALSE	NA
1467	0.0154085893481881	syn	FALSE	NA
1468	0	syn	FALSE	NA
1469	0	syn	FALSE	NA
1470	0.0154085893481881	syn	FALSE	NA
1471	0	nonsyn	FALSE	NA
1472	0.0154085893481881	nonsyn	FALSE	NA
1473	0.0858929943686278	nonsyn	FALSE	NA
1474	0	syn	FALSE	NA
1475	0	syn	FALSE	NA
1476	0.0503176129069278	syn	FALSE	NA
1477	0	NA	FALSE	NA
1478	0	NA	FALSE	NA
1479	0	NA	FALSE	NA
1480	0	NA	FALSE	NA
1481	0	NA	FALSE	NA
1482	0	NA	FALSE	NA
1483	0	syn	FALSE	NA
1484	0	syn	FALSE	NA
1485	0.0308142965103234	syn	FALSE	NA
1486	0	NA	FALSE	NA
1487	0	NA	FALSE	NA
1488	0	NA	FALSE	NA
1489	0	NA	FALSE	NA
1490	0	NA	FALSE	NA
1491	0	NA	FALSE	NA
1492	0	NA	FALSE	NA
1493	0	NA	FALSE	NA
1494	0	NA	FALSE	NA
1495	0	NA	FALSE	NA
1496	0	NA	FALSE	NA
1497	0	NA	FALSE	NA
1498	0	syn	FALSE	NA
1499	0	syn	FALSE	NA
1500	0.140169795000908	syn	TRUE	Region III (1500–1752)
1501	0	syn	FALSE	Region III (1500–1752)
1502	0	syn	FALSE	Region III (1500–1752)
1503	0.0154085893481881	syn	FALSE	Region III (1500–1752)
1504	0	NA	FALSE	Region III (1500–1752)
1505	0	NA	FALSE	Region III (1500–1752)
1506	0	NA	FALSE	Region III (1500–1752)
1507	0	syn	FALSE	Region III (1500–1752)
1508	0	syn	FALSE	Region III (1500–1752)
1509	0.0705017596054147	syn	FALSE	Region III (1500–1752)
1510	0	syn	FALSE	Region III (1500–1752)
1511	0	syn	FALSE	Region III (1500–1752)
1512	0.0154085893481881	syn	FALSE	Region III (1500–1752)
1513	0	NA	FALSE	Region III (1500–1752)
1514	0	NA	FALSE	Region III (1500–1752)
1515	0	NA	FALSE	Region III (1500–1752)
1516	0.0395011746043203	syn	FALSE	Region III (1500–1752)
1517	0	syn	FALSE	Region III (1500–1752)
1518	0	syn	FALSE	Region III (1500–1752)
1519	0	syn	FALSE	Region III (1500–1752)
1520	0	syn	FALSE	Region III (1500–1752)
1521	0.552728127189118	syn	TRUE	Region III (1500–1752)
1522	0	NA	FALSE	Region III (1500–1752)
1523	0	NA	FALSE	Region III (1500–1752)
1524	0	NA	FALSE	Region III (1500–1752)
1525	0	NA	FALSE	Region III (1500–1752)
1526	0	NA	FALSE	Region III (1500–1752)
1527	0	NA	FALSE	Region III (1500–1752)
1528	0	NA	FALSE	Region III (1500–1752)
1529	0	NA	FALSE	Region III (1500–1752)
1530	0	NA	FALSE	Region III (1500–1752)
1531	0	nonsyn	FALSE	Region III (1500–1752)
1532	0.0395011746043203	nonsyn	FALSE	Region III (1500–1752)
1533	0.0154085893481881	nonsyn	FALSE	Region III (1500–1752)
1534	0	syn	FALSE	Region III (1500–1752)
1535	0	syn	FALSE	Region III (1500–1752)
1536	0.0279894377532612	syn	FALSE	Region III (1500–1752)
1537	0	nonsyn	FALSE	Region III (1500–1752)
1538	0.0154085893481881	nonsyn	FALSE	Region III (1500–1752)
1539	0.0279894377532612	nonsyn	FALSE	Region III (1500–1752)
1540	0	NA	FALSE	Region III (1500–1752)
1541	0	NA	FALSE	Region III (1500–1752)
1542	0	NA	FALSE	Region III (1500–1752)
1543	0.0154085893481881	nonsyn	FALSE	Region III (1500–1752)
1544	0	nonsyn	FALSE	Region III (1500–1752)
1545	0	nonsyn	FALSE	Region III (1500–1752)
1546	0	syn	FALSE	Region III (1500–1752)
1547	0	syn	FALSE	Region III (1500–1752)
1548	0.0154085893481881	syn	FALSE	Region III (1500–1752)
1549	0	NA	FALSE	Region III (1500–1752)
1550	0	NA	FALSE	Region III (1500–1752)
1551	0	NA	FALSE	Region III (1500–1752)
1552	0	NA	FALSE	Region III (1500–1752)
1553	0	NA	FALSE	Region III (1500–1752)
1554	0	NA	FALSE	Region III (1500–1752)
1555	0	syn	FALSE	Region III (1500–1752)
1556	0	syn	FALSE	Region III (1500–1752)
1557	0.0279894377532612	syn	FALSE	Region III (1500–1752)
1558	0	NA	FALSE	Region III (1500–1752)
1559	0	NA	FALSE	Region III (1500–1752)
1560	0	NA	FALSE	Region III (1500–1752)
1561	0	NA	FALSE	Region III (1500–1752)
1562	0	NA	FALSE	Region III (1500–1752)
1563	0	NA	FALSE	Region III (1500–1752)
1564	0	nonsyn	FALSE	Region III (1500–1752)
1565	0.0154085893481881	nonsyn	FALSE	Region III (1500–1752)
1566	0.699932488736689	nonsyn	TRUE	Region III (1500–1752)
1567	0	syn	FALSE	Region III (1500–1752)
1568	0	syn	FALSE	Region III (1500–1752)
1569	0.0154085893481881	syn	FALSE	Region III (1500–1752)
1570	0	syn	FALSE	Region III (1500–1752)
1571	0	syn	FALSE	Region III (1500–1752)
1572	0.624210779191583	syn	TRUE	Region III (1500–1752)
1573	0	syn	FALSE	Region III (1500–1752)
1574	0	syn	FALSE	Region III (1500–1752)
1575	0.0154085893481881	syn	FALSE	Region III (1500–1752)
1576	0.0154085893481881	nonsyn	FALSE	Region III (1500–1752)
1577	0	nonsyn	FALSE	Region III (1500–1752)
1578	0	nonsyn	FALSE	Region III (1500–1752)
1579	0	NA	FALSE	Region III (1500–1752)
1580	0	NA	FALSE	Region III (1500–1752)
1581	0	NA	FALSE	Region III (1500–1752)
1582	0	NA	FALSE	Region III (1500–1752)
1583	0	NA	FALSE	Region III (1500–1752)
1584	0	NA	FALSE	Region III (1500–1752)
1585	0	NA	FALSE	Region III (1500–1752)
1586	0	NA	FALSE	Region III (1500–1752)
1587	0	NA	FALSE	Region III (1500–1752)
1588	0	NA	FALSE	Region III (1500–1752)
1589	0	NA	FALSE	Region III (1500–1752)
1590	0	NA	FALSE	Region III (1500–1752)
1591	0	NA	FALSE	Region III (1500–1752)
1592	0	NA	FALSE	Region III (1500–1752)
1593	0	NA	FALSE	Region III (1500–1752)
1594	0	NA	FALSE	Region III (1500–1752)
1595	0	NA	FALSE	Region III (1500–1752)
1596	0	NA	FALSE	Region III (1500–1752)
1597	0.0154085893481881	syn	FALSE	Region III (1500–1752)
1598	0	syn	FALSE	Region III (1500–1752)
1599	0	syn	FALSE	Region III (1500–1752)
1600	0.0154085893481881	nonsyn	FALSE	Region III (1500–1752)
1601	0	nonsyn	FALSE	Region III (1500–1752)
1602	0.703897212574299	nonsyn	TRUE	Region III (1500–1752)
1603	0	syn	FALSE	Region III (1500–1752)
1604	0	syn	FALSE	Region III (1500–1752)
1605	0.0154085893481881	syn	FALSE	Region III (1500–1752)
1606	0	NA	FALSE	Region III (1500–1752)
1607	0	NA	FALSE	Region III (1500–1752)
1608	0	NA	FALSE	Region III (1500–1752)
1609	0	NA	FALSE	Region III (1500–1752)
1610	0	NA	FALSE	Region III (1500–1752)
1611	0	NA	FALSE	Region III (1500–1752)
1612	0	NA	FALSE	Region III (1500–1752)
1613	0	NA	FALSE	Region III (1500–1752)
1614	0	NA	FALSE	Region III (1500–1752)
1615	0	NA	FALSE	Region III (1500–1752)
1616	0	NA	FALSE	Region III (1500–1752)
1617	0	NA	FALSE	Region III (1500–1752)
1618	0	NA	FALSE	Region III (1500–1752)
1619	0	NA	FALSE	Region III (1500–1752)
1620	0	NA	FALSE	Region III (1500–1752)
1621	0	syn	FALSE	Region III (1500–1752)
1622	0	syn	FALSE	Region III (1500–1752)
1623	0.0858929943686278	syn	FALSE	Region III (1500–1752)
1624	0	NA	FALSE	Region III (1500–1752)
1625	0	NA	FALSE	Region III (1500–1752)
1626	0	NA	FALSE	Region III (1500–1752)
1627	0	syn	FALSE	Region III (1500–1752)
1628	0	syn	FALSE	Region III (1500–1752)
1629	0.0154085893481881	syn	FALSE	Region III (1500–1752)
1630	0	syn	FALSE	Region III (1500–1752)
1631	0	syn	FALSE	Region III (1500–1752)
1632	0.0308142965103234	syn	FALSE	Region III (1500–1752)
1633	0	NA	FALSE	Region III (1500–1752)
1634	0	NA	FALSE	Region III (1500–1752)
1635	0	NA	FALSE	Region III (1500–1752)
1636	0	NA	FALSE	Region III (1500–1752)
1637	0	NA	FALSE	Region III (1500–1752)
1638	0	NA	FALSE	Region III (1500–1752)
1639	0	syn	FALSE	Region III (1500–1752)
1640	0	syn	FALSE	Region III (1500–1752)
1641	0.0154085893481881	syn	FALSE	Region III (1500–1752)
1642	0.0154085893481881	nonsyn	FALSE	Region III (1500–1752)
1643	0.0154085893481881	nonsyn	FALSE	Region III (1500–1752)
1644	0.0154085893481881	nonsyn	FALSE	Region III (1500–1752)
1645	0	syn	FALSE	Region III (1500–1752)
1646	0	syn	FALSE	Region III (1500–1752)
1647	0.0279894377532612	syn	FALSE	Region III (1500–1752)
1648	0	NA	FALSE	Region III (1500–1752)
1649	0	NA	FALSE	Region III (1500–1752)
1650	0	NA	FALSE	Region III (1500–1752)
1651	0	NA	FALSE	Region III (1500–1752)
1652	0	NA	FALSE	Region III (1500–1752)
1653	0	NA	FALSE	Region III (1500–1752)
1654	0	syn	FALSE	Region III (1500–1752)
1655	0	syn	FALSE	Region III (1500–1752)
1656	0.0154085893481881	syn	FALSE	Region III (1500–1752)
1657	0	syn	FALSE	Region III (1500–1752)
1658	0	syn	FALSE	Region III (1500–1752)
1659	0.0503176129069278	syn	FALSE	Region III (1500–1752)
1660	0.0606162867179846	nonsyn	FALSE	Region III (1500–1752)
1661	0	nonsyn	FALSE	Region III (1500–1752)
1662	0	nonsyn	FALSE	Region III (1500–1752)
1663	0	NA	FALSE	Region III (1500–1752)
1664	0	NA	FALSE	Region III (1500–1752)
1665	0	NA	FALSE	Region III (1500–1752)
1666	0	NA	FALSE	Region III (1500–1752)
1667	0	NA	FALSE	Region III (1500–1752)
1668	0	NA	FALSE	Region III (1500–1752)
1669	0	NA	FALSE	Region III (1500–1752)
1670	0	NA	FALSE	Region III (1500–1752)
1671	0	NA	FALSE	Region III (1500–1752)
1672	0	NA	FALSE	Region III (1500–1752)
1673	0	NA	FALSE	Region III (1500–1752)
1674	0	NA	FALSE	Region III (1500–1752)
1675	0.0154085893481881	nonsyn	FALSE	Region III (1500–1752)
1676	0	nonsyn	FALSE	Region III (1500–1752)
1677	0.0154085893481881	nonsyn	FALSE	Region III (1500–1752)
1678	0	NA	FALSE	Region III (1500–1752)
1679	0	NA	FALSE	Region III (1500–1752)
1680	0	NA	FALSE	Region III (1500–1752)
1681	0	syn	FALSE	Region III (1500–1752)
1682	0	syn	FALSE	Region III (1500–1752)
1683	0.0279894377532612	syn	FALSE	Region III (1500–1752)
1684	0.255542344235842	nonsyn	TRUE	Region III (1500–1752)
1685	0	nonsyn	FALSE	Region III (1500–1752)
1686	0.0395011746043203	nonsyn	FALSE	Region III (1500–1752)
1687	0	NA	FALSE	Region III (1500–1752)
1688	0	NA	FALSE	Region III (1500–1752)
1689	0	NA	FALSE	Region III (1500–1752)
1690	0	nonsyn	FALSE	Region III (1500–1752)
1691	0.123949867711008	nonsyn	TRUE	Region III (1500–1752)
1692	0	nonsyn	FALSE	Region III (1500–1752)
1693	0	NA	FALSE	Region III (1500–1752)
1694	0	NA	FALSE	Region III (1500–1752)
1695	0	NA	FALSE	Region III (1500–1752)
1696	0	nonsyn	FALSE	Region III (1500–1752)
1697	0	nonsyn	FALSE	Region III (1500–1752)
1698	0.076010424195655	nonsyn	FALSE	Region III (1500–1752)
1699	0	syn	FALSE	Region III (1500–1752)
1700	0	syn	FALSE	Region III (1500–1752)
1701	0.0154085893481881	syn	FALSE	Region III (1500–1752)
1702	0	nonsyn	FALSE	Region III (1500–1752)
1703	0.139323598814342	nonsyn	TRUE	Region III (1500–1752)
1704	0.0279894377532612	nonsyn	FALSE	Region III (1500–1752)
1705	0	NA	FALSE	Region III (1500–1752)
1706	0	NA	FALSE	Region III (1500–1752)
1707	0	NA	FALSE	Region III (1500–1752)
1708	0	syn	FALSE	Region III (1500–1752)
1709	0	syn	FALSE	Region III (1500–1752)
1710	0.0154085893481881	syn	FALSE	Region III (1500–1752)
1711	0	NA	FALSE	Region III (1500–1752)
1712	0	NA	FALSE	Region III (1500–1752)
1713	0	NA	FALSE	Region III (1500–1752)
1714	0	syn	FALSE	Region III (1500–1752)
1715	0	syn	FALSE	Region III (1500–1752)
1716	0.0433922586469241	syn	FALSE	Region III (1500–1752)
1717	0	NA	FALSE	Region III (1500–1752)
1718	0	NA	FALSE	Region III (1500–1752)
1719	0	NA	FALSE	Region III (1500–1752)
1720	0	NA	FALSE	Region III (1500–1752)
1721	0	NA	FALSE	Region III (1500–1752)
1722	0	NA	FALSE	Region III (1500–1752)
1723	0	NA	FALSE	Region III (1500–1752)
1724	0	NA	FALSE	Region III (1500–1752)
1725	0	NA	FALSE	Region III (1500–1752)
1726	0.0154085893481881	nonsyn	FALSE	Region III (1500–1752)
1727	0	nonsyn	FALSE	Region III (1500–1752)
1728	0.0154085893481881	nonsyn	FALSE	Region III (1500–1752)
1729	0	NA	FALSE	Region III (1500–1752)
1730	0	NA	FALSE	Region III (1500–1752)
1731	0	NA	FALSE	Region III (1500–1752)
1732	0	NA	FALSE	Region III (1500–1752)
1733	0	NA	FALSE	Region III (1500–1752)
1734	0	NA	FALSE	Region III (1500–1752)
1735	0	syn	FALSE	Region III (1500–1752)
1736	0	syn	FALSE	Region III (1500–1752)
1737	0.0154085893481881	syn	FALSE	Region III (1500–1752)
1738	0	NA	FALSE	Region III (1500–1752)
1739	0	NA	FALSE	Region III (1500–1752)
1740	0	NA	FALSE	Region III (1500–1752)
1741	0	syn	FALSE	Region III (1500–1752)
1742	0	syn	FALSE	Region III (1500–1752)
1743	0.0154085893481881	syn	FALSE	Region III (1500–1752)
1744	0.0154085893481881	nonsyn	FALSE	Region III (1500–1752)
1745	0	nonsyn	FALSE	Region III (1500–1752)
1746	0	nonsyn	FALSE	Region III (1500–1752)
1747	0.0395011746043203	nonsyn	FALSE	Region III (1500–1752)
1748	0.0154085893481881	nonsyn	FALSE	Region III (1500–1752)
1749	0	nonsyn	FALSE	Region III (1500–1752)
1750	0	syn	FALSE	Region III (1500–1752)
1751	0	syn	FALSE	Region III (1500–1752)
1752	0.0892894790623334	syn	FALSE	Region III (1500–1752)
1753	0	syn	FALSE	NA
1754	0	syn	FALSE	NA
1755	0.0395011746043203	syn	FALSE	NA
