# Supplementary material for: Isolation and evolutionary analysis of feline panleukopenia virus strains FPV-BJ-J2 and FPV-BJ-J3 (T440A, N564S, A568G) in Beijing, China
Source: Front Vet Sci. 2026 Jan 27;13:1745551. doi: 10.3389/fvets.2026.1745551 (PMC12887890; doi:10.3389/fvets.2026.1745551)
Supplement: Supplementary file 3 [file Table_3.xlsx]

## Sheet: SUPPLEMENTARY TABLE 3_Mutation 
DECADE	mut	count
1964-1969	I101T	2
1964-1969	V232I	2
1964-1969	V562L	2
1964-1969	I145L	1
1970-1979	I101T	6
1970-1979	V232I	4
1970-1979	D323N	3
1970-1979	A340V	2
1970-1979	A300V	1
1970-1979	E411A	1
1980-1989	I101T	7
1980-1989	V232I	6
1980-1989	K80R	3
1980-1989	K93N	3
1980-1989	V103A	3
1980-1989	D323N	3
1980-1989	N564S	3
1980-1989	A568G	3
1980-1989	F303Y	2
1980-1989	V562L	2
1980-1989	M87L	2
1980-1989	A300G	2
1980-1989	D305Y	2
1980-1989	V555I	2
1980-1989	A91T	1
1980-1989	A300V	1
1980-1989	T355I	1
1980-1989	E411A	1
1980-1989	D375N	1
1990-1999	I101T	18
1990-1999	V232I	7
1990-1999	N85I	3
1990-1999	T21A	3
1990-1999	V562L	2
1990-1999	I145L	1
1990-1999	Q491H	1
1990-1999	I548T	1
1990-1999	F559V	1
1990-1999	K582E	1
1990-1999	L583*	1
1990-1999	E18Q	1
1990-1999	A300V	1
1990-1999	S41P	1
1990-1999	K52I	1
1990-1999	A63V	1
1990-1999	T366P	1
1990-1999	I415N	1
1990-1999	Q491R	1
1990-1999	F353L	1
1990-1999	H234Y	1
2000-2009	I101T	29
2000-2009	V232I	10
2000-2009	A91S	9
2000-2009	G33S	2
2000-2009	A97V	2
2000-2009	H234Y	2
2000-2009	V562L	2
2000-2009	N564S	2
2000-2009	V308A	1
2000-2009	F303Y	1
2000-2009	F121L	1
2000-2009	T230I	1
2000-2009	Q309R	1
2000-2009	S515P	1
2000-2009	I548V	1
2000-2009	F488L	1
2000-2009	K89E	1
2000-2009	P432Q	1
2000-2009	N122S	1
2000-2009	D125N	1
2000-2009	S348P	1
2000-2009	Q143H	1
2000-2009	L150F	1
2000-2009	C273Y	1
2000-2009	F268X	1
2000-2009	T217P	1
2000-2009	A568G	1
2000-2009	T230P	1
2000-2009	T21A	1
2000-2009	Q365L	1
2000-2009	D323N	1
2000-2009	N85I	1
2000-2009	E368G	1
2000-2009	A372V	1
2000-2009	S576P	1
2010-2019	I101T	256
2010-2019	A91S	70
2010-2019	V232I	14
2010-2019	V562L	10
2010-2019	A568G	7
2010-2019	G11V	7
2010-2019	T322A	7
2010-2019	V164I	7
2010-2019	E411A	6
2010-2019	R16K	5
2010-2019	R19K	5
2010-2019	N564S	5
2010-2019	S344X	5
2010-2019	F303Y	5
2010-2019	G441R	5
2010-2019	N554D	5
2010-2019	D9N	4
2010-2019	V6F	3
2010-2019	G299E	3
2010-2019	A347X	3
2010-2019	W58G	2
2010-2019	R67K	2
2010-2019	H70L	2
2010-2019	R191K	2
2010-2019	T21A	2
2010-2019	H234Y	2
2010-2019	A300X	2
2010-2019	K93N	2
2010-2019	S2G	2
2010-2019	A334T	2
2010-2019	A347T	2
2010-2019	D311N	1
2010-2019	A359G	1
2010-2019	D3E	1
2010-2019	V59G	1
2010-2019	E75K	1
2010-2019	R81K	1
2010-2019	V83F	1
2010-2019	D88E	1
2010-2019	V92F	1
2010-2019	D99N	1
2010-2019	D100E	1
2010-2019	D125N	1
2010-2019	E144K	1
2010-2019	E155K	1
2010-2019	Q159H	1
2010-2019	T162P	1
2010-2019	T170P	1
2010-2019	D178N	1
2010-2019	A20P	1
2010-2019	A5P	1
2010-2019	Q7H	1
2010-2019	K52N	1
2010-2019	S66T	1
2010-2019	D373N	1
2010-2019	T390A	1
2010-2019	Q383P	1
2010-2019	T399P	1
2010-2019	H403L	1
2010-2019	D405N	1
2010-2019	T406P	1
2010-2019	Y409I	1
2010-2019	G37D	1
2010-2019	G412R	1
2010-2019	R382K	1
2010-2019	N419K	1
2010-2019	D526N	1
2010-2019	G31X	1
2010-2019	I566M	1
2010-2019	A300T	1
2010-2019	V139I	1
2010-2019	A328X	1
2010-2019	S348X	1
2010-2019	E411Q	1
2010-2019	I40V	1
2010-2019	Q213H	1
2010-2019	G224R	1
2010-2019	A5S	1
2010-2019	D323N	1
2010-2019	K80R	1
2010-2019	V103A	1
2010-2019	T425A	1
2010-2019	M190I	1
2010-2019	V522G	1
2010-2019	G467D	1
2010-2019	V38G	1
2010-2019	S41F	1
2010-2019	T42S	1
2010-2019	T44S	1
2010-2019	G30E	1
2010-2019	A358V	1
2010-2019	M183T	1
2010-2019	S27P	1
2010-2019	D88G	1
2010-2019	S344P	1
2010-2019	D240A	1
2010-2019	E260A	1
2010-2019	F268L	1
2010-2019	H277P	1
2010-2019	G286R	1
2010-2019	E298G	1
2010-2019	L285S	1
2010-2019	S192F	1
2010-2019	A300G	1
2010-2019	N426E	1
2010-2019	H234L	1
2010-2019	A91T	1
2010-2019	P202T	1
2010-2019	F261Y	1
2010-2019	A5T	1
2010-2019	V83I	1
2010-2019	S140R	1
2010-2019	V153G	1
2010-2019	A328V	1
2010-2019	Q365L	1
2010-2019	F290Y	1
2010-2019	G452S	1
2010-2019	A300P	1
2010-2019	V308S	1
2020-2025	I101T	360
2020-2025	A91S	204
2020-2025	V232I	25
2020-2025	V38G	14
2020-2025	N122S	12
2020-2025	Y79C	11
2020-2025	V562L	10
2020-2025	V103A	6
2020-2025	E18G	6
2020-2025	H234Y	5
2020-2025	S179T	5
2020-2025	I401V	5
2020-2025	N564S	5
2020-2025	Y210N	4
2020-2025	A568G	4
2020-2025	S35W	4
2020-2025	G299E	3
2020-2025	K80R	3
2020-2025	K93N	3
2020-2025	D511G	3
2020-2025	V232G	3
2020-2025	A328V	3
2020-2025	D305Y	3
2020-2025	S297A	3
2020-2025	T21A	3
2020-2025	N85X	2
2020-2025	Q213H	2
2020-2025	T230I	2
2020-2025	R67G	2
2020-2025	P288L	2
2020-2025	T425S	2
2020-2025	T433A	2
2020-2025	N95T	2
2020-2025	K163N	2
2020-2025	M331T	2
2020-2025	D311N	2
2020-2025	V460A	2
2020-2025	Q310H	2
2020-2025	V463I	2
2020-2025	D513E	2
2020-2025	A14T	2
2020-2025	P13S	2
2020-2025	T440A	2
2020-2025	I105J	1
2020-2025	A5P	1
2020-2025	V6F	1
2020-2025	Q7H	1
2020-2025	D9N	1
2020-2025	R16K	1
2020-2025	R19K	1
2020-2025	K52N	1
2020-2025	W58G	1
2020-2025	S66T	1
2020-2025	R67K	1
2020-2025	H70L	1
2020-2025	D373N	1
2020-2025	T390A	1
2020-2025	T217R	1
2020-2025	V15A	1
2020-2025	R19G	1
2020-2025	N64D	1
2020-2025	G4A	1
2020-2025	D405G	1
2020-2025	G412E	1
2020-2025	T394A	1
2020-2025	G412R	1
2020-2025	N85I	1
2020-2025	I145L	1
2020-2025	I101X	1
2020-2025	G31X	1
2020-2025	G32X	1
2020-2025	G33X	1
2020-2025	G34X	1
2020-2025	S35X	1
2020-2025	G36X	1
2020-2025	G37X	1
2020-2025	I145J	1
2020-2025	E411X	1
2020-2025	I40X	1
2020-2025	G224X	1
2020-2025	I40V	1
2020-2025	G224R	1
2020-2025	V562X	1
2020-2025	I204T	1
2020-2025	E155X	1
2020-2025	Q159X	1
2020-2025	D215G	1
2020-2025	T301P	1
2020-2025	T322V	1
2020-2025	G11C	1
2020-2025	N17I	1
2020-2025	N166D	1
2020-2025	F290Y	1
2020-2025	V534I	1
2020-2025	M87I	1
2020-2025	D513G	1
2020-2025	E346D	1
2020-2025	Q48R	1
2020-2025	E75Q	1
2020-2025	H222R	1
2020-2025	E50A	1
2020-2025	S76T	1
2020-2025	V6I	1
2020-2025	G315D	1
2020-2025	N78T	1
2020-2025	K387E	1
2020-2025	F488I	1
2020-2025	P423A	1
2020-2025	T389I	1
2020-2025	G22R	1
2020-2025	A358T	1
2020-2025	R81G	1
2020-2025	D305G	1
2020-2025	E327G	1
2020-2025	F303L	1
2020-2025	F488S	1
2020-2025	V424E	1
2020-2025	G4R	1
2020-2025	V84I	1
2020-2025	E298D	1
2020-2025	Q280R	1
2020-2025	A176T	1
2020-2025	W214G	1
2020-2025	D427N	1
2020-2025	T278A	1
2020-2025	V59A	1
2020-2025	P410S	1
2020-2025	G196D	1
2020-2025	A5G	1
2020-2025	A91T	1
2020-2025	E411A	1
2020-2025	V252I	1
2020-2025	N78H	1
2020-2025	I105L	1
2020-2025	T206S	1
2020-2025	G258S	1
2020-2025	V316I	1
2020-2025	T329A	1
2020-2025	G39W	1
2020-2025	T107I	1
2020-2025	D305N	1
2020-2025	V308I	1
2020-2025	I469T	1
2020-2025	G26R	1
2020-2025	Y324C	1
2020-2025	M190T	1
2020-2025	H253Q	1
2020-2025	Y324H	1
2020-2025	Y378C	1
2020-2025	F420Y	1
2020-2025	T49A	1
2020-2025	K80Q	1
2020-2025	V83L	1
2020-2025	I129T	1
2020-2025	T322A	1
2020-2025	E368D	1
2020-2025	A97T	1
2020-2025	R397S	1
2020-2025	R377K	1
2020-2025	W414G	1
2020-2025	Q143H	1
2020-2025	E144D	1
2020-2025	T440S	1
2020-2025	L255I	1
2020-2025	G224A	1
2020-2025	R216K	1
2020-2025	K271N	1
2020-2025	V153I	1
2020-2025	S154T	1
2020-2025	S156T	1
2020-2025	E155K	1
2020-2025	G24E	1
2020-2025	P376S	1
2020-2025	A568V	1
2020-2025	A486P	1
2020-2025	V139I	1
2020-2025	D239Y	1
2020-2025	Q309H	1
