# Supplementary material for: Isolation and evolutionary analysis of feline panleukopenia virus strains FPV-BJ-J2 and FPV-BJ-J3 (T440A, N564S, A568G) in Beijing, China
Source: Front Vet Sci. 2026 Jan 27;13:1745551. doi: 10.3389/fvets.2026.1745551 (PMC12887890; doi:10.3389/fvets.2026.1745551)
Supplement: Supplementary file 4 [file Table_4.xlsx]

## Sheet: SUPPLEMENTARY TABLE 4_Mutation 
mutation	counts	sequence id
I101T	672	EU659111.1, JN867594.1, M24004.1, MF069445.1, PV936288.1, KJ813893.1, AB000056.1, HQ184192.1, EU252145.1, HQ184193.1, EU498714.1, PV936302.1, EU659112.1, MF069446.1, U22187.1, PV936295.1, D88287.1, EU498681.1, EU498719.1, JX475270.1, OM640096.1, PV231322.1, PV936294.1, PV936306.1, MN862745.1, JX475253.1, MH165482.1, MN127781.1, MN419005.1, OQ815874.1, OQ815873.1, OQ615264.1, MH165481.1, MF069447.…
A91S	283	PQ560992.1, DQ099431.1, EU252147.1, EU252146.1, EU498699.1, MW017616.1, MT270565.1, MT270574.1, MW495845.1, MW495829.1, PQ212866.1, PV854005.1, PQ212867.1, MN418999.1, MT270532.1, MT270533.1, MT270535.1, MT270536.1, MT270539.1, MT270541.1, MT270547.1, MT270548.1, MT270550.1, MT270551.1, MT270552.1, MT270553.1, MT270554.1, MT270555.1, MT270556.1, MT270557.1, MT270558.1, MT270560.1, MT270561.1, MT2…
V232I	61	M24004.1, EU498714.1, PV936302.1, U22187.1, PV936295.1, D88287.1, EU498681.1, EU498719.1, JX475270.1, OM640096.1, PV231322.1, PV936294.1, PV936306.1, EU498680.1, M24002.1, PV936289.1, MN862745.1, PV936308.1, PV936296.1, PV936309.1, JX475253.1, MH165482.1, MN127781.1, MN419005.1, OQ815874.1, OQ815873.1, OQ615264.1, MH165481.1, AB000070.1, MZ508522.1, PV936304.1, PV936305.1, OR602718.1, FJ936171.1,…
V562L	26	D88287.1, EU498681.1, EU498719.1, JX475270.1, OM640096.1, PV231322.1, PV936294.1, PV936306.1, EU498680.1, M24002.1, PV936289.1, MN862745.1, PV936296.1, PV936309.1, JX475253.1, MH165482.1, MN127781.1, MN419005.1, OQ815874.1, OQ815873.1, OQ615264.1, MH165481.1, EU498717.1, M10824.1, OP153932.1, U22189.1
V38G	15	OP796713.1, OP796714.1, OP796716.1, PQ560992.1, OP796706.1, OP796707.1, OP796708.1, OP796709.1, OP796715.1, OP796712.1, OR399573.1, OP796711.1, MW495837.1, OP796710.1, PQ560991.1
R361G	15	PV936301.1, PV936308.1, MN862746.1, MZ508522.1, PV936305.1, EU221281.1, MZ508525.1, MZ508524.1, FJ440713.1, MZ508526.1, OR264206.1, MZ508523.1, DQ474235.1, AY955826.1, DQ003301.1
Q386K	14	PV936301.1, PV936308.1, MN862746.1, MZ508522.1, PV936305.1, EU221281.1, MZ508525.1, MZ508524.1, FJ440713.1, MZ508526.1, OR264206.1, DQ474235.1, AY955826.1, DQ003301.1
N122S	14	PV936308.1, DQ099430.1, PV948211.1, PV948213.1, PV948222.1, PV948223.1, PV948235.1, PV948236.1, PV948237.1, PV948238.1, PV948250.1, PV948251.1, PV948252.1, PP035815.1
G299E	13	PV936301.1, MN862746.1, EU221281.1, MW091486.1, MW091487.1, MW331496.1, MZ357119.1, MZ712026.1, MZ322607.1, OR264206.1, DQ474235.1, AY955826.1, DQ003301.1
E574K	13	PV936301.1, PV936308.1, MN862746.1, MZ508522.1, PV936305.1, EU221281.1, MZ508524.1, MT274377.1, FJ440713.1, OR264206.1, DQ474235.1, AY955826.1, DQ003301.1
T523L	12	PV936301.1, PV936308.1, MN862746.1, PV936305.1, EU221281.1, MZ508524.1, FJ440713.1, OR264206.1, MZ508523.1, DQ474235.1, AY955826.1, DQ003301.1
A568G	12	OK384310.1, OK384312.1, OK384311.1, OK384313.1, OK384314.1, MF541126.1, EU360959.1, My-6, My-7, MT270571.1, PV948212.1, PV948224.1
N564S	12	OK384311.1, OK384313.1, OK384314.1, EU145593.1, MF541126.1, EU360959.1, My-6, My-7, MT270571.1, PV948212.1, PV948224.1, PQ560982.1
Y79C	11	PV948211.1, PV948213.1, PV948222.1, PV948223.1, PV948235.1, PV948236.1, PV948237.1, PV948238.1, PV948250.1, PV948251.1, PV948252.1
Q416K	11	PV936301.1, PV936308.1, MN862746.1, PV936305.1, EU221281.1, MZ508524.1, FJ440713.1, OR264206.1, DQ474235.1, AY955826.1, DQ003301.1
W470G	11	PV936301.1, PV936308.1, MN862746.1, PV936305.1, EU221281.1, MZ508524.1, FJ440713.1, OR264206.1, DQ474235.1, AY955826.1, DQ003301.1
Q491K	11	PV936301.1, PV936308.1, MN862746.1, PV936305.1, EU221281.1, MZ508524.1, FJ440713.1, OR264206.1, DQ474235.1, AY955826.1, DQ003301.1
T450L	11	PV936301.1, PV936308.1, MN862746.1, PV936305.1, EU221281.1, MZ508524.1, FJ440713.1, OR264206.1, DQ474235.1, AY955826.1, DQ003301.1
Y338I	11	PV936301.1, MN862746.1, EU221281.1, MZ508525.1, MZ508526.1, OR264206.1, MZ508523.1, PV936307.1, DQ474235.1, AY955826.1, DQ003301.1
T544L	11	PV936301.1, PV936308.1, MN862746.1, PV936305.1, EU221281.1, MZ508524.1, FJ440713.1, OR264206.1, DQ474235.1, AY955826.1, DQ003301.1
E368K	11	PV936301.1, PV936308.1, MN862746.1, PV936305.1, EU221281.1, MZ508524.1, FJ440713.1, OR264206.1, DQ474235.1, AY955826.1, DQ003301.1
T329L	10	PV936301.1, MN862746.1, EU221281.1, MZ508525.1, MZ508526.1, OR264206.1, MZ508523.1, DQ474235.1, AY955826.1, DQ003301.1
S339V	10	PV936301.1, MN862746.1, EU221281.1, MZ508525.1, MZ508526.1, OR264206.1, MZ508523.1, DQ474235.1, AY955826.1, DQ003301.1
P432Q	10	PV936301.1, MN862746.1, EU221281.1, MZ508525.1, MZ508526.1, EU697384.1, OR264206.1, DQ474235.1, AY955826.1, DQ003301.1
P341H	10	PV936301.1, MN862746.1, EU221281.1, MZ508525.1, MZ508526.1, OR264206.1, MZ508523.1, DQ474235.1, AY955826.1, DQ003301.1
W214G	10	PV936301.1, PV936308.1, MN862746.1, PV936305.1, EU221281.1, OP796711.1, FJ440713.1, OR264206.1, AY955826.1, DQ003301.1
A334L	10	PV936301.1, MN862746.1, EU221281.1, MZ508525.1, MZ508526.1, OR264206.1, MZ508523.1, DQ474235.1, AY955826.1, DQ003301.1
M331*	10	PV936301.1, MN862746.1, EU221281.1, MZ508525.1, MZ508526.1, OR264206.1, MZ508523.1, DQ474235.1, AY955826.1, DQ003301.1
R332D	10	PV936301.1, MN862746.1, EU221281.1, MZ508525.1, MZ508526.1, OR264206.1, MZ508523.1, DQ474235.1, AY955826.1, DQ003301.1
E346K	10	PV936301.1, MN862746.1, MZ508522.1, EU221281.1, MZ508524.1, OR264206.1, PV936307.1, DQ474235.1, AY955826.1, DQ003301.1
V336L	10	PV936301.1, MN862746.1, EU221281.1, MZ508525.1, MZ508526.1, OR264206.1, MZ508523.1, DQ474235.1, AY955826.1, DQ003301.1
F353L	10	PV936301.1, MN862746.1, EU221281.1, MZ508524.1, AF015223.1, OR264206.1, PV936307.1, DQ474235.1, AY955826.1, DQ003301.1
E335R	10	PV936301.1, MN862746.1, EU221281.1, MZ508525.1, MZ508526.1, OR264206.1, MZ508523.1, DQ474235.1, AY955826.1, DQ003301.1
F303L	10	PV936301.1, MN862746.1, EU221281.1, MZ508525.1, OR399566.1, MZ508526.1, OR264206.1, DQ474235.1, AY955826.1, DQ003301.1
G337V	10	PV936301.1, MN862746.1, EU221281.1, MZ508525.1, MZ508526.1, OR264206.1, MZ508523.1, DQ474235.1, AY955826.1, DQ003301.1
A340H	10	PV936301.1, MN862746.1, EU221281.1, MZ508525.1, MZ508526.1, OR264206.1, MZ508523.1, DQ474235.1, AY955826.1, DQ003301.1
I325L	10	PV936301.1, MN862746.1, EU221281.1, MZ508525.1, MZ508526.1, OR264206.1, PV936307.1, DQ474235.1, AY955826.1, DQ003301.1
Y343I	10	PV936301.1, MN862746.1, EU221281.1, MZ508525.1, MZ508526.1, OR264206.1, MZ508523.1, DQ474235.1, AY955826.1, DQ003301.1
T326L	10	PV936301.1, MN862746.1, EU221281.1, MZ508525.1, MZ508526.1, OR264206.1, PV936307.1, DQ474235.1, AY955826.1, DQ003301.1
P333Q	10	PV936301.1, MN862746.1, EU221281.1, MZ508525.1, MZ508526.1, OR264206.1, MZ508523.1, DQ474235.1, AY955826.1, DQ003301.1
Y342I	10	PV936301.1, MN862746.1, EU221281.1, MZ508525.1, MZ508526.1, OR264206.1, MZ508523.1, DQ474235.1, AY955826.1, DQ003301.1
I330L	10	PV936301.1, EU221281.1, MZ508525.1, MZ508526.1, OR264206.1, MZ508523.1, PV936307.1, DQ474235.1, AY955826.1, DQ003301.1
Q549N	9	PV936301.1, MN862746.1, EU221281.1, MT274377.1, OR264206.1, MZ508523.1, DQ474235.1, AY955826.1, DQ003301.1
A486H	9	PV936301.1, MN862746.1, EU221281.1, MZ508525.1, MZ508526.1, OR264206.1, DQ474235.1, AY955826.1, DQ003301.1
E411A	9	JX475253.1, MH165482.1, MN127781.1, MN419005.1, OQ815874.1, OQ815873.1, MH165481.1, M10824.1, PV936303.1
W528G	9	PV936301.1, MN862746.1, EU221281.1, MZ508525.1, MZ508526.1, OR264206.1, DQ474235.1, AY955826.1, DQ003301.1
F559L	9	PV936301.1, MN862746.1, EU221281.1, MT274377.1, OR264206.1, MZ508523.1, DQ474235.1, AY955826.1, DQ003301.1
T301L	9	PV936301.1, MN862746.1, EU221281.1, MZ508525.1, MZ508526.1, OR264206.1, DQ474235.1, AY955826.1, DQ003301.1
M319W	9	PV936301.1, MN862746.1, EU221281.1, MZ508525.1, MZ508526.1, OR264206.1, DQ474235.1, AY955826.1, DQ003301.1
V555*	9	PV936301.1, MN862746.1, EU221281.1, MT274377.1, OR264206.1, MZ508523.1, DQ474235.1, AY955826.1, DQ003301.1
N85I	9	PV936301.1, PV936308.1, MN862746.1, PV936305.1, AB000064.1, FJ936171.1, MG764510.1, D78584.1, OR727318.1
T21A	9	AB000056.1, HQ184192.1, EU252145.1, HQ184193.1, AB000052.1, HQ184197.1, MG764511.1, D78584.1, KX685354.1
T390Q	9	PV936301.1, MN862746.1, EU221281.1, MZ508525.1, MZ508526.1, OR264206.1, DQ474235.1, AY955826.1, DQ003301.1
G307E	9	PV936301.1, MN862746.1, EU221281.1, MZ508525.1, MZ508526.1, OR264206.1, DQ474235.1, AY955826.1, DQ003301.1
L583Y	9	MN862746.1, MZ508522.1, EU221281.1, MT274377.1, FJ440711.1, OR264206.1, DQ474235.1, AY955826.1, DQ003301.1
N564I	9	MN862746.1, EU221281.1, MZ508525.1, MT274377.1, MZ508526.1, OR264206.1, DQ474235.1, AY955826.1, DQ003301.1
N492I	9	PV936301.1, MN862746.1, EU221281.1, MZ508525.1, MZ508526.1, OR264206.1, DQ474235.1, AY955826.1, DQ003301.1
T322Q	9	PV936301.1, MN862746.1, EU221281.1, MZ508525.1, MZ508526.1, OR264206.1, DQ474235.1, AY955826.1, DQ003301.1
N321I	9	PV936301.1, MN862746.1, EU221281.1, MZ508525.1, MZ508526.1, OR264206.1, DQ474235.1, AY955826.1, DQ003301.1
A371Q	9	PV936301.1, MN862746.1, EU221281.1, MZ508525.1, MZ508526.1, OR264206.1, DQ474235.1, AY955826.1, DQ003301.1
V316*	9	PV936301.1, MN862746.1, EU221281.1, MZ508525.1, MZ508526.1, OR264206.1, DQ474235.1, AY955826.1, DQ003301.1
G315V	9	PV936301.1, MN862746.1, EU221281.1, MZ508525.1, MZ508526.1, OR264206.1, DQ474235.1, AY955826.1, DQ003301.1
D556I	9	PV936301.1, MN862746.1, EU221281.1, MT274377.1, OR264206.1, PV936307.1, DQ474235.1, AY955826.1, DQ003301.1
A328L	9	PV936301.1, MN862746.1, EU221281.1, MZ508525.1, MZ508526.1, OR264206.1, DQ474235.1, AY955826.1, DQ003301.1
N446I	9	PV936301.1, MN862746.1, MZ508522.1, EU221281.1, OR264206.1, MZ508523.1, DQ474235.1, AY955826.1, DQ003301.1
F345L	9	PV936301.1, MN862746.1, MZ508522.1, EU221281.1, MZ508524.1, OR264206.1, DQ474235.1, AY955826.1, DQ003301.1
F488L	9	PV936301.1, MN862746.1, EU221281.1, EU697383.1, OR264206.1, MZ508523.1, DQ474235.1, AY955826.1, DQ003301.1
R314V	9	PV936301.1, MN862746.1, EU221281.1, MZ508525.1, MZ508526.1, OR264206.1, DQ474235.1, AY955826.1, DQ003301.1
R313D	9	PV936301.1, MN862746.1, EU221281.1, MZ508525.1, MZ508526.1, OR264206.1, DQ474235.1, AY955826.1, DQ003301.1
D323T	9	PV936301.1, MN862746.1, EU221281.1, MZ508525.1, MZ508526.1, OR264206.1, DQ474235.1, AY955826.1, DQ003301.1
Y324I	9	PV936301.1, MN862746.1, EU221281.1, MZ508525.1, MZ508526.1, OR264206.1, DQ474235.1, AY955826.1, DQ003301.1
Q318K	9	PV936301.1, MN862746.1, EU221281.1, MZ508525.1, MZ508526.1, OR264206.1, DQ474235.1, AY955826.1, DQ003301.1
G320E	9	PV936301.1, MN862746.1, EU221281.1, MZ508525.1, MZ508526.1, OR264206.1, DQ474235.1, AY955826.1, DQ003301.1
A358Q	9	PV936301.1, MN862746.1, EU221281.1, MZ508524.1, OR264206.1, MZ508523.1, DQ474235.1, AY955826.1, DQ003301.1
D311I	9	PV936301.1, MN862746.1, EU221281.1, MZ508525.1, MZ508526.1, OR264206.1, DQ474235.1, AY955826.1, DQ003301.1
E327K	9	PV936301.1, MN862746.1, EU221281.1, MZ508525.1, MZ508526.1, OR264206.1, DQ474235.1, AY955826.1, DQ003301.1
S515L	9	PV936301.1, MN862746.1, EU221281.1, MZ508525.1, MZ508526.1, OR264206.1, DQ474235.1, AY955826.1, DQ003301.1
E247K	9	PV936301.1, PV936308.1, MN862746.1, PV936305.1, EU221281.1, FJ440713.1, OR264206.1, AY955826.1, DQ003301.1
V308F	9	PV936301.1, MN862746.1, EU221281.1, MZ508525.1, MZ508526.1, OR264206.1, DQ474235.1, AY955826.1, DQ003301.1
P356L	9	PV936301.1, MN862746.1, EU221281.1, MZ508524.1, OR264206.1, MZ508523.1, DQ474235.1, AY955826.1, DQ003301.1
Q309N	9	PV936301.1, MN862746.1, EU221281.1, MZ508525.1, MZ508526.1, OR264206.1, DQ474235.1, AY955826.1, DQ003301.1
Q350K	9	PV936301.1, MN862746.1, EU221281.1, MZ508524.1, OR264206.1, PV936307.1, DQ474235.1, AY955826.1, DQ003301.1
Q310K	9	PV936301.1, MN862746.1, EU221281.1, MZ508525.1, MZ508526.1, OR264206.1, DQ474235.1, AY955826.1, DQ003301.1
I306*	9	PV936301.1, MN862746.1, EU221281.1, MZ508525.1, MZ508526.1, OR264206.1, DQ474235.1, AY955826.1, DQ003301.1
D305I	9	PV936301.1, MN862746.1, EU221281.1, MZ508525.1, MZ508526.1, OR264206.1, DQ474235.1, AY955826.1, DQ003301.1
G304V	9	PV936301.1, MN862746.1, EU221281.1, MZ508525.1, MZ508526.1, OR264206.1, DQ474235.1, AY955826.1, DQ003301.1
Q577N	8	MN862746.1, EU221281.1, MT274377.1, OR264206.1, PV936307.1, DQ474235.1, AY955826.1, DQ003301.1
L457*	8	PV936301.1, MN862746.1, EU221281.1, OR264206.1, MZ508523.1, DQ474235.1, AY955826.1, DQ003301.1
F303Y	8	EU659113.1, EU659114.1, AY665655.1, MT078767.1, MT078768.1, MT078769.1, MT078771.1, MT078770.1
I553L	8	PV936301.1, MN862746.1, EU221281.1, MT274377.1, OR264206.1, DQ474235.1, AY955826.1, DQ003301.1
L454*	8	PV936301.1, MN862746.1, EU221281.1, OR264206.1, PV936307.1, DQ474235.1, AY955826.1, DQ003301.1
T322A	8	MK671159.1, MK671175.1, MK671169.1, MK671179.1, MK671185.1, MK671184.1, MK671164.1, HQ184196.1
V572Y	8	MN862746.1, MZ508522.1, EU221281.1, MT274377.1, OR264206.1, DQ474235.1, AY955826.1, DQ003301.1
I571L	8	MN862746.1, EU221281.1, MT274377.1, OR264206.1, PV936307.1, DQ474235.1, AY955826.1, DQ003301.1
N554M	8	PV936301.1, MN862746.1, EU221281.1, MT274377.1, OR264206.1, DQ474235.1, AY955826.1, DQ003301.1
S344F	8	PV936308.1, MZ508522.1, PV936305.1, MZ508525.1, MZ508524.1, FJ440713.1, MZ508526.1, MZ508523.1
I442L	8	PV936301.1, MN862746.1, EU221281.1, OR264206.1, MZ508523.1, DQ474235.1, AY955826.1, DQ003301.1
Q550K	8	PV936301.1, MN862746.1, EU221281.1, MT274377.1, OR264206.1, DQ474235.1, AY955826.1, DQ003301.1
T317L	8	PV936301.1, MN862746.1, EU221281.1, MZ508525.1, MZ508526.1, DQ474235.1, AY955826.1, DQ003301.1
S552V	8	PV936301.1, MN862746.1, EU221281.1, MT274377.1, OR264206.1, DQ474235.1, AY955826.1, DQ003301.1
M551*	8	PV936301.1, MN862746.1, EU221281.1, MT274377.1, OR264206.1, DQ474235.1, AY955826.1, DQ003301.1
F268L	8	PV936301.1, MN862746.1, EU221281.1, OR264206.1, MT892650.1, DQ474235.1, AY955826.1, DQ003301.1
D513M	8	PV936301.1, MN862746.1, EU221281.1, OR264206.1, PV936307.1, DQ474235.1, AY955826.1, DQ003301.1
A359Q	8	PV936301.1, MN862746.1, EU221281.1, MZ508524.1, OR264206.1, DQ474235.1, AY955826.1, DQ003301.1
T476L	8	PV936301.1, MN862746.1, EU221281.1, OR264206.1, MZ508523.1, DQ474235.1, AY955826.1, DQ003301.1
N493I	8	PV936301.1, MN862746.1, EU221281.1, OR264206.1, PV936307.1, DQ474235.1, AY955826.1, DQ003301.1
T355H	8	PV936301.1, MN862746.1, EU221281.1, MZ508524.1, OR264206.1, DQ474235.1, AY955826.1, DQ003301.1
G412E	8	PV936301.1, MN862746.1, EU221281.1, OR264206.1, PP419034.1, DQ474235.1, AY955826.1, DQ003301.1
Y400I	8	PV936301.1, MN862746.1, MZ508522.1, EU221281.1, OR264206.1, DQ474235.1, AY955826.1, DQ003301.1
G392E	8	PV936301.1, MN862746.1, MZ508522.1, EU221281.1, OR264206.1, DQ474235.1, AY955826.1, DQ003301.1
N302T	8	PV936301.1, EU221281.1, MZ508525.1, MZ508526.1, OR264206.1, DQ474235.1, AY955826.1, DQ003301.1
T406Q	8	PV936301.1, MN862746.1, EU221281.1, OR264206.1, PV936307.1, DQ474235.1, AY955826.1, DQ003301.1
D405I	8	PV936301.1, MN862746.1, EU221281.1, OR264206.1, PV936307.1, DQ474235.1, AY955826.1, DQ003301.1
W414G	8	PV936301.1, MN862746.1, EU221281.1, EU498713.1, OR264206.1, DQ474235.1, AY955826.1, DQ003301.1
T349H	8	PV936301.1, MN862746.1, EU221281.1, MZ508524.1, OR264206.1, DQ474235.1, AY955826.1, DQ003301.1
S344L	8	PV936301.1, MN862746.1, EU221281.1, OR264206.1, PV936307.1, DQ474235.1, AY955826.1, DQ003301.1
I357L	8	PV936301.1, MN862746.1, EU221281.1, MZ508524.1, OR264206.1, DQ474235.1, AY955826.1, DQ003301.1
A402H	8	PV936301.1, MN862746.1, MZ508522.1, EU221281.1, OR264206.1, DQ474235.1, AY955826.1, DQ003301.1
T388L	8	PV936301.1, MN862746.1, EU221281.1, MZ508526.1, OR264206.1, DQ474235.1, AY955826.1, DQ003301.1
S348L	8	PV936301.1, MN862746.1, EU221281.1, MZ508524.1, OR264206.1, DQ474235.1, AY955826.1, DQ003301.1
Y409I	8	PV936301.1, MN862746.1, EU221281.1, OR264206.1, DQ474235.1, AY955826.1, DQ003301.1, MN400979.1
S297L	8	PV936301.1, MN862746.1, EU221281.1, OR264206.1, PV936307.1, DQ474235.1, AY955826.1, DQ003301.1
E396R	8	PV936301.1, MN862746.1, MZ508522.1, EU221281.1, OR264206.1, DQ474235.1, AY955826.1, DQ003301.1
S221L	8	PV936301.1, MN862746.1, PV936305.1, EU221281.1, OR264206.1, PV936307.1, AY955826.1, DQ003301.1
A284H	8	PV936301.1, MN862746.1, EU221281.1, OR264206.1, PV936307.1, DQ474235.1, AY955826.1, DQ003301.1
G381V	8	PV936301.1, MN862746.1, EU221281.1, OR264206.1, PV936307.1, DQ474235.1, AY955826.1, DQ003301.1
A537L	8	PV936301.1, MN862746.1, EU221281.1, OR264206.1, PV936307.1, DQ474235.1, AY955826.1, DQ003301.1
S293L	8	PV936301.1, MN862746.1, EU221281.1, OR264206.1, PV936307.1, DQ474235.1, AY955826.1, DQ003301.1
P352H	8	PV936301.1, MN862746.1, EU221281.1, MZ508524.1, OR264206.1, DQ474235.1, AY955826.1, DQ003301.1
A372Q	8	PV936301.1, MN862746.1, EU221281.1, OR264206.1, PV936307.1, DQ474235.1, AY955826.1, DQ003301.1
V164I	8	MF541119.1, MK671155.1, MK671183.1, MF541133.1, MF541132.1, MK671170.1, MK671171.1, PV936307.1
P272H	8	PV936301.1, MN862746.1, EU221281.1, OR264206.1, PV936307.1, DQ474235.1, AY955826.1, DQ003301.1
P547Q	8	PV936301.1, MN862746.1, EU221281.1, MT274377.1, OR264206.1, DQ474235.1, AY955826.1, DQ003301.1
V500*	8	PV936301.1, MN862746.1, EU221281.1, OR264206.1, PV936307.1, DQ474235.1, AY955826.1, DQ003301.1
D477T	8	PV936301.1, MN862746.1, EU221281.1, OR264206.1, PV936307.1, DQ474235.1, AY955826.1, DQ003301.1
N560T	8	PV936301.1, MN862746.1, EU221281.1, MT274377.1, OR264206.1, DQ474235.1, AY955826.1, DQ003301.1
Q558N	8	PV936301.1, MN862746.1, EU221281.1, MT274377.1, OR264206.1, DQ474235.1, AY955826.1, DQ003301.1
N557T	8	PV936301.1, MN862746.1, EU221281.1, MT274377.1, OR264206.1, DQ474235.1, AY955826.1, DQ003301.1
I548F	8	PV936301.1, MN862746.1, EU221281.1, MT274377.1, OR264206.1, DQ474235.1, AY955826.1, DQ003301.1
N565I	8	MN862746.1, MZ508522.1, EU221281.1, MT274377.1, OR264206.1, DQ474235.1, AY955826.1, DQ003301.1
Y211I	8	PV936301.1, MN862746.1, PV936305.1, EU221281.1, OR264206.1, PV936307.1, AY955826.1, DQ003301.1
K271N	8	PV936301.1, MN862746.1, EU221281.1, EU498687.1, OR264206.1, DQ474235.1, AY955826.1, DQ003301.1
W545G	8	PV936301.1, MN862746.1, EU221281.1, MT274377.1, OR264206.1, DQ474235.1, AY955826.1, DQ003301.1
N417I	8	PV936301.1, MN862746.1, MZ508522.1, EU221281.1, OR264206.1, DQ474235.1, AY955826.1, DQ003301.1
N546I	8	PV936301.1, MN862746.1, EU221281.1, MT274377.1, OR264206.1, DQ474235.1, AY955826.1, DQ003301.1
Y584I	8	MN862746.1, EU221281.1, MT274377.1, FJ440711.1, OR264206.1, DQ474235.1, AY955826.1, DQ003301.1
P453L	8	PV936301.1, MN862746.1, MZ508522.1, EU221281.1, OR264206.1, DQ474235.1, AY955826.1, DQ003301.1
P580L	8	MN862746.1, EU221281.1, MT274377.1, FJ440711.1, OR264206.1, DQ474235.1, AY955826.1, DQ003301.1
R581E	8	MN862746.1, EU221281.1, MT274377.1, FJ440711.1, OR264206.1, DQ474235.1, AY955826.1, DQ003301.1
K582N	8	MN862746.1, EU221281.1, MT274377.1, FJ440711.1, OR264206.1, DQ474235.1, AY955826.1, DQ003301.1
I566L	8	MN862746.1, EU221281.1, MT274377.1, OR264206.1, PV936307.1, DQ474235.1, AY955826.1, DQ003301.1
K575N	7	MN862746.1, EU221281.1, MT274377.1, OR264206.1, DQ474235.1, AY955826.1, DQ003301.1
L578*	7	MN862746.1, EU221281.1, MT274377.1, OR264206.1, DQ474235.1, AY955826.1, DQ003301.1
A579H	7	MN862746.1, EU221281.1, MT274377.1, OR264206.1, DQ474235.1, AY955826.1, DQ003301.1
L482F	7	PV936301.1, MN862746.1, EU221281.1, OR264206.1, DQ474235.1, AY955826.1, DQ003301.1
H483M	7	PV936301.1, MN862746.1, EU221281.1, OR264206.1, DQ474235.1, AY955826.1, DQ003301.1
G467V	7	PV936301.1, MN862746.1, EU221281.1, OR264206.1, DQ474235.1, AY955826.1, DQ003301.1
G452V	7	PV936301.1, MN862746.1, EU221281.1, OR264206.1, DQ474235.1, AY955826.1, DQ003301.1
L539*	7	PV936301.1, MN862746.1, EU221281.1, OR264206.1, DQ474235.1, AY955826.1, DQ003301.1
R540E	7	PV936301.1, MN862746.1, EU221281.1, OR264206.1, DQ474235.1, AY955826.1, DQ003301.1
A541H	7	PV936301.1, MN862746.1, EU221281.1, OR264206.1, DQ474235.1, AY955826.1, DQ003301.1
P423L	7	PV936301.1, MN862746.1, EU221281.1, OR264206.1, DQ474235.1, AY955826.1, DQ003301.1
V424*	7	PV936301.1, MN862746.1, EU221281.1, OR264206.1, DQ474235.1, AY955826.1, DQ003301.1
D526I	7	PV936301.1, MN862746.1, EU221281.1, OR264206.1, DQ474235.1, AY955826.1, DQ003301.1
K479N	7	PV936301.1, MN862746.1, EU221281.1, OR264206.1, DQ474235.1, AY955826.1, DQ003301.1
P480Q	7	PV936301.1, MN862746.1, EU221281.1, OR264206.1, DQ474235.1, AY955826.1, DQ003301.1
R481D	7	PV936301.1, MN862746.1, EU221281.1, OR264206.1, DQ474235.1, AY955826.1, DQ003301.1
L431Y	7	PV936301.1, MN862746.1, EU221281.1, OR264206.1, DQ474235.1, AY955826.1, DQ003301.1
I418L	7	PV936301.1, MN862746.1, EU221281.1, MZ508523.1, DQ474235.1, AY955826.1, DQ003301.1
Q468K	7	PV936301.1, MN862746.1, EU221281.1, OR264206.1, DQ474235.1, AY955826.1, DQ003301.1
I469F	7	PV936301.1, MN862746.1, EU221281.1, OR264206.1, DQ474235.1, AY955826.1, DQ003301.1
T455L	7	PV936301.1, MN862746.1, EU221281.1, OR264206.1, DQ474235.1, AY955826.1, DQ003301.1
A456H	7	PV936301.1, MN862746.1, EU221281.1, OR264206.1, DQ474235.1, AY955826.1, DQ003301.1
S542L	7	PV936301.1, MN862746.1, EU221281.1, OR264206.1, DQ474235.1, AY955826.1, DQ003301.1
H543I	7	PV936301.1, MN862746.1, EU221281.1, OR264206.1, DQ474235.1, AY955826.1, DQ003301.1
N459M	7	PV936301.1, MN862746.1, EU221281.1, OR264206.1, DQ474235.1, AY955826.1, DQ003301.1
Y444I	7	PV936301.1, MN862746.1, EU221281.1, OR264206.1, DQ474235.1, AY955826.1, DQ003301.1
T445L	7	PV936301.1, MN862746.1, EU221281.1, OR264206.1, DQ474235.1, AY955826.1, DQ003301.1
P462Q	7	PV936301.1, MN862746.1, EU221281.1, OR264206.1, DQ474235.1, AY955826.1, DQ003301.1
V463F	7	PV936301.1, MN862746.1, EU221281.1, OR264206.1, DQ474235.1, AY955826.1, DQ003301.1
Y464I	7	PV936301.1, MN862746.1, EU221281.1, OR264206.1, DQ474235.1, AY955826.1, DQ003301.1
C273V	7	PV936301.1, MN862746.1, EU221281.1, OR264206.1, DQ474235.1, AY955826.1, DQ003301.1
R274D	7	PV936301.1, MN862746.1, EU221281.1, OR264206.1, DQ474235.1, AY955826.1, DQ003301.1
L275*	7	PV936301.1, MN862746.1, EU221281.1, OR264206.1, DQ474235.1, AY955826.1, DQ003301.1
T276H	7	PV936301.1, MN862746.1, EU221281.1, OR264206.1, DQ474235.1, AY955826.1, DQ003301.1
P563Q	7	MN862746.1, EU221281.1, MT274377.1, OR264206.1, DQ474235.1, AY955826.1, DQ003301.1
G567E	7	MN862746.1, EU221281.1, MT274377.1, OR264206.1, DQ474235.1, AY955826.1, DQ003301.1
G11V	7	MK671172.1, MK671180.1, MK671187.1, MK671181.1, MK671152.1, MK671161.1, MK671156.1
K538N	7	PV936301.1, MN862746.1, EU221281.1, OR264206.1, DQ474235.1, AY955826.1, DQ003301.1
P487H	7	PV936301.1, MN862746.1, EU221281.1, OR264206.1, DQ474235.1, AY955826.1, DQ003301.1
N485M	7	PV936301.1, MN862746.1, EU221281.1, OR264206.1, DQ474235.1, AY955826.1, DQ003301.1
L478*	7	PV936301.1, MN862746.1, EU221281.1, OR264206.1, DQ474235.1, AY955826.1, DQ003301.1
P495L	7	PV936301.1, MN862746.1, EU221281.1, OR264206.1, DQ474235.1, AY955826.1, DQ003301.1
L287Y	7	PV936301.1, MN862746.1, EU221281.1, OR264206.1, DQ474235.1, AY955826.1, DQ003301.1
P288H	7	PV936301.1, MN862746.1, EU221281.1, OR264206.1, DQ474235.1, AY955826.1, DQ003301.1
G407E	7	PV936301.1, MN862746.1, EU221281.1, OR264206.1, DQ474235.1, AY955826.1, DQ003301.1
R408D	7	PV936301.1, MN862746.1, EU221281.1, OR264206.1, DQ474235.1, AY955826.1, DQ003301.1
P410Q	7	PV936301.1, MN862746.1, EU221281.1, OR264206.1, DQ474235.1, AY955826.1, DQ003301.1
T278H	7	PV936301.1, MN862746.1, EU221281.1, OR264206.1, DQ474235.1, AY955826.1, DQ003301.1
Q296N	7	PV936301.1, MN862746.1, EU221281.1, OR264206.1, DQ474235.1, AY955826.1, DQ003301.1
T281Q	7	PV936301.1, MN862746.1, EU221281.1, OR264206.1, DQ474235.1, AY955826.1, DQ003301.1
N282I	7	PV936301.1, MN862746.1, EU221281.1, OR264206.1, DQ474235.1, AY955826.1, DQ003301.1
R283E	7	PV936301.1, MN862746.1, EU221281.1, OR264206.1, DQ474235.1, AY955826.1, DQ003301.1
H222I	7	PV936301.1, MN862746.1, PV936305.1, EU221281.1, OR264206.1, AY955826.1, DQ003301.1
T223L	7	PV936301.1, MN862746.1, PV936305.1, EU221281.1, OR264206.1, AY955826.1, DQ003301.1
R209D	7	PV936301.1, MN862746.1, PV936305.1, EU221281.1, OR264206.1, AY955826.1, DQ003301.1
Y210I	7	PV936301.1, MN862746.1, PV936305.1, EU221281.1, OR264206.1, AY955826.1, DQ003301.1
D215I	7	PV936301.1, MN862746.1, PV936305.1, EU221281.1, OR264206.1, AY955826.1, DQ003301.1
R216E	7	PV936301.1, MN862746.1, PV936305.1, EU221281.1, OR264206.1, AY955826.1, DQ003301.1
G363E	7	PV936301.1, MN862746.1, EU221281.1, OR264206.1, DQ474235.1, AY955826.1, DQ003301.1
E298K	7	PV936301.1, MN862746.1, EU221281.1, OR264206.1, DQ474235.1, AY955826.1, DQ003301.1
A300L	7	PV936301.1, MN862746.1, EU221281.1, OR264206.1, DQ474235.1, AY955826.1, DQ003301.1
V489F	7	PV936301.1, MN862746.1, EU221281.1, OR264206.1, DQ474235.1, AY955826.1, DQ003301.1
C490V	7	PV936301.1, MN862746.1, EU221281.1, OR264206.1, DQ474235.1, AY955826.1, DQ003301.1
G374V	7	PV936301.1, MN862746.1, EU221281.1, OR264206.1, DQ474235.1, AY955826.1, DQ003301.1
D375I	7	PV936301.1, MN862746.1, EU221281.1, OR264206.1, DQ474235.1, AY955826.1, DQ003301.1
P376Q	7	PV936301.1, MN862746.1, EU221281.1, OR264206.1, DQ474235.1, AY955826.1, DQ003301.1
R377D	7	PV936301.1, MN862746.1, EU221281.1, OR264206.1, DQ474235.1, AY955826.1, DQ003301.1
G496V	7	PV936301.1, MN862746.1, EU221281.1, OR264206.1, DQ474235.1, AY955826.1, DQ003301.1
Q497N	7	PV936301.1, MN862746.1, EU221281.1, OR264206.1, DQ474235.1, AY955826.1, DQ003301.1
L498Y	7	PV936301.1, MN862746.1, EU221281.1, OR264206.1, DQ474235.1, AY955826.1, DQ003301.1
F499L	7	PV936301.1, MN862746.1, EU221281.1, OR264206.1, DQ474235.1, AY955826.1, DQ003301.1
V484*	7	PV936301.1, MN862746.1, EU221281.1, OR264206.1, DQ474235.1, AY955826.1, DQ003301.1
G286A	7	PV936301.1, MN862746.1, EU221281.1, OR264206.1, DQ474235.1, AY955826.1, DQ003301.1
D373M	7	PV936301.1, MN862746.1, EU221281.1, OR264206.1, DQ474235.1, AY955826.1, DQ003301.1
P289H	7	PV936301.1, MN862746.1, EU221281.1, OR264206.1, DQ474235.1, AY955826.1, DQ003301.1
L291*	7	PV936301.1, MN862746.1, EU221281.1, OR264206.1, DQ474235.1, AY955826.1, DQ003301.1
N292I	7	PV936301.1, MN862746.1, EU221281.1, OR264206.1, DQ474235.1, AY955826.1, DQ003301.1
H277I	7	PV936301.1, MN862746.1, EU221281.1, OR264206.1, DQ474235.1, AY955826.1, DQ003301.1
R382D	7	PV936301.1, MN862746.1, EU221281.1, OR264206.1, DQ474235.1, AY955826.1, DQ003301.1
Q383N	7	PV936301.1, MN862746.1, EU221281.1, OR264206.1, DQ474235.1, AY955826.1, DQ003301.1
G437E	7	PV936301.1, MN862746.1, EU221281.1, OR264206.1, DQ474235.1, AY955826.1, DQ003301.1
G438V	7	PV936301.1, MN862746.1, EU221281.1, OR264206.1, DQ474235.1, AY955826.1, DQ003301.1
N443T	7	PV936301.1, MN862746.1, EU221281.1, OR264206.1, DQ474235.1, AY955826.1, DQ003301.1
D427I	7	PV936301.1, MN862746.1, EU221281.1, OR264206.1, DQ474235.1, AY955826.1, DQ003301.1
N428M	7	PV936301.1, MN862746.1, EU221281.1, OR264206.1, DQ474235.1, AY955826.1, DQ003301.1
F380L	7	PV936301.1, MN862746.1, EU221281.1, OR264206.1, DQ474235.1, AY955826.1, DQ003301.1
F535L	7	PV936301.1, MN862746.1, EU221281.1, OR264206.1, DQ474235.1, AY955826.1, DQ003301.1
N517I	7	PV936301.1, MN862746.1, EU221281.1, OR264206.1, DQ474235.1, AY955826.1, DQ003301.1
M518C	7	PV936301.1, MN862746.1, EU221281.1, OR264206.1, DQ474235.1, AY955826.1, DQ003301.1
S519Q	7	PV936301.1, MN862746.1, EU221281.1, OR264206.1, DQ474235.1, AY955826.1, DQ003301.1
L583I	7	PV936301.1, PV936308.1, PV936305.1, MZ508525.1, MZ508524.1, FJ440713.1, MZ508526.1
P512L	7	PV936301.1, MN862746.1, EU221281.1, OR264206.1, DQ474235.1, AY955826.1, DQ003301.1
A514H	7	PV936301.1, MN862746.1, EU221281.1, OR264206.1, DQ474235.1, AY955826.1, DQ003301.1
A516L	7	PV936301.1, MN862746.1, EU221281.1, OR264206.1, DQ474235.1, AY955826.1, DQ003301.1
W279G	7	PV936301.1, MN862746.1, EU221281.1, OR264206.1, DQ474235.1, AY955826.1, DQ003301.1
Q280K	7	PV936301.1, MN862746.1, EU221281.1, OR264206.1, DQ474235.1, AY955826.1, DQ003301.1
Y244I	7	PV936301.1, MN862746.1, EU221281.1, OR264206.1, PV936307.1, AY955826.1, DQ003301.1
T217H	7	PV936301.1, MN862746.1, PV936305.1, EU221281.1, OR264206.1, AY955826.1, DQ003301.1
D269I	7	PV936301.1, MN862746.1, EU221281.1, OR264206.1, DQ474235.1, AY955826.1, DQ003301.1
C270V	7	PV936301.1, MN862746.1, EU221281.1, OR264206.1, DQ474235.1, AY955826.1, DQ003301.1
P220H	7	PV936301.1, MN862746.1, PV936305.1, EU221281.1, OR264206.1, AY955826.1, DQ003301.1
Q370K	7	PV936301.1, MN862746.1, EU221281.1, OR264206.1, DQ474235.1, AY955826.1, DQ003301.1
I415F	7	PV936301.1, MN862746.1, EU221281.1, OR264206.1, DQ474235.1, AY955826.1, DQ003301.1
I401*	7	PV936301.1, MN862746.1, EU221281.1, OR264206.1, DQ474235.1, AY955826.1, DQ003301.1
D471I	7	PV936301.1, MN862746.1, EU221281.1, OR264206.1, DQ474235.1, AY955826.1, DQ003301.1
D475I	7	PV936301.1, MN862746.1, EU221281.1, OR264206.1, DQ474235.1, AY955826.1, DQ003301.1
V460Y	7	PV936301.1, MN862746.1, EU221281.1, OR264206.1, DQ474235.1, AY955826.1, DQ003301.1
P461H	7	PV936301.1, MN862746.1, EU221281.1, OR264206.1, DQ474235.1, AY955826.1, DQ003301.1
D413I	7	PV936301.1, MN862746.1, EU221281.1, OR264206.1, DQ474235.1, AY955826.1, DQ003301.1
T366Q	7	PV936301.1, MN862746.1, EU221281.1, OR264206.1, DQ474235.1, AY955826.1, DQ003301.1
D367M	7	PV936301.1, MN862746.1, EU221281.1, OR264206.1, DQ474235.1, AY955826.1, DQ003301.1
H403I	7	PV936301.1, MN862746.1, EU221281.1, OR264206.1, DQ474235.1, AY955826.1, DQ003301.1
Q404K	7	PV936301.1, MN862746.1, EU221281.1, OR264206.1, DQ474235.1, AY955826.1, DQ003301.1
T440Q	7	PV936301.1, MN862746.1, EU221281.1, OR264206.1, DQ474235.1, AY955826.1, DQ003301.1
G441E	7	PV936301.1, MN862746.1, EU221281.1, OR264206.1, DQ474235.1, AY955826.1, DQ003301.1
G360D	7	PV936301.1, MN862746.1, EU221281.1, OR264206.1, DQ474235.1, AY955826.1, DQ003301.1
A364R	7	PV936301.1, MN862746.1, EU221281.1, OR264206.1, DQ474235.1, AY955826.1, DQ003301.1
Q365K	7	PV936301.1, MN862746.1, EU221281.1, OR264206.1, DQ474235.1, AY955826.1, DQ003301.1
N449I	7	PV936301.1, MN862746.1, EU221281.1, OR264206.1, DQ474235.1, AY955826.1, DQ003301.1
T433Q	7	PV936301.1, MN862746.1, EU221281.1, OR264206.1, DQ474235.1, AY955826.1, DQ003301.1
D434I	7	PV936301.1, MN862746.1, EU221281.1, OR264206.1, DQ474235.1, AY955826.1, DQ003301.1
N419T	7	PV936301.1, MN862746.1, EU221281.1, OR264206.1, DQ474235.1, AY955826.1, DQ003301.1
F420L	7	PV936301.1, MN862746.1, EU221281.1, OR264206.1, DQ474235.1, AY955826.1, DQ003301.1
P504L	7	PV936301.1, MN862746.1, EU221281.1, OR264206.1, DQ474235.1, AY955826.1, DQ003301.1
N505I	7	PV936301.1, MN862746.1, EU221281.1, OR264206.1, DQ474235.1, AY955826.1, DQ003301.1
T391Q	7	PV936301.1, MN862746.1, EU221281.1, OR264206.1, DQ474235.1, AY955826.1, DQ003301.1
E509N	7	PV936301.1, MN862746.1, EU221281.1, OR264206.1, DQ474235.1, AY955826.1, DQ003301.1
C494V	7	PV936301.1, MN862746.1, EU221281.1, OR264206.1, DQ474235.1, AY955826.1, DQ003301.1
I447Y	7	PV936301.1, MN862746.1, EU221281.1, OR264206.1, DQ474235.1, AY955826.1, DQ003301.1
F448L	7	PV936301.1, MN862746.1, EU221281.1, OR264206.1, DQ474235.1, AY955826.1, DQ003301.1
T399H	7	PV936301.1, MN862746.1, EU221281.1, OR264206.1, DQ474235.1, AY955826.1, DQ003301.1
H384M	7	PV936301.1, MN862746.1, EU221281.1, OR264206.1, DQ474235.1, AY955826.1, DQ003301.1
G385V	7	PV936301.1, MN862746.1, EU221281.1, OR264206.1, DQ474235.1, AY955826.1, DQ003301.1
P435Q	7	PV936301.1, MN862746.1, EU221281.1, OR264206.1, DQ474235.1, AY955826.1, DQ003301.1
I436L	7	PV936301.1, MN862746.1, EU221281.1, OR264206.1, DQ474235.1, AY955826.1, DQ003301.1
N421T	7	PV936301.1, MN862746.1, EU221281.1, OR264206.1, DQ474235.1, AY955826.1, DQ003301.1
L422F	7	PV936301.1, MN862746.1, EU221281.1, OR264206.1, DQ474235.1, AY955826.1, DQ003301.1
L506*	7	PV936301.1, MN862746.1, EU221281.1, OR264206.1, DQ474235.1, AY955826.1, DQ003301.1
N508M	7	PV936301.1, MN862746.1, EU221281.1, OR264206.1, DQ474235.1, AY955826.1, DQ003301.1
T425Q	7	PV936301.1, MN862746.1, EU221281.1, OR264206.1, DQ474235.1, AY955826.1, DQ003301.1
N426M	7	PV936301.1, MN862746.1, EU221281.1, OR264206.1, DQ474235.1, AY955826.1, DQ003301.1
E411K	7	PV936301.1, MN862746.1, EU221281.1, OR264206.1, DQ474235.1, AY955826.1, DQ003301.1
V429Y	7	PV936301.1, MN862746.1, EU221281.1, OR264206.1, DQ474235.1, AY955826.1, DQ003301.1
L430C	7	PV936301.1, MN862746.1, EU221281.1, OR264206.1, DQ474235.1, AY955826.1, DQ003301.1
L294C	7	PV936301.1, MN862746.1, EU221281.1, OR264206.1, DQ474235.1, AY955826.1, DQ003301.1
P295L	7	PV936301.1, MN862746.1, EU221281.1, OR264206.1, DQ474235.1, AY955826.1, DQ003301.1
T245L	7	PV936301.1, MN862746.1, EU221281.1, OR264206.1, PV936307.1, AY955826.1, DQ003301.1
L218*	7	PV936301.1, MN862746.1, PV936305.1, EU221281.1, OR264206.1, AY955826.1, DQ003301.1
I219Y	7	PV936301.1, MN862746.1, PV936305.1, EU221281.1, OR264206.1, AY955826.1, DQ003301.1
R520E	7	PV936301.1, MN862746.1, EU221281.1, OR264206.1, DQ474235.1, AY955826.1, DQ003301.1
I521L	7	PV936301.1, MN862746.1, EU221281.1, OR264206.1, DQ474235.1, AY955826.1, DQ003301.1
V522*	7	PV936301.1, MN862746.1, EU221281.1, OR264206.1, DQ474235.1, AY955826.1, DQ003301.1
S525Q	7	PV936301.1, MN862746.1, EU221281.1, OR264206.1, DQ474235.1, AY955826.1, DQ003301.1
Y510M	7	PV936301.1, MN862746.1, EU221281.1, OR264206.1, DQ474235.1, AY955826.1, DQ003301.1
D511I	7	PV936301.1, MN862746.1, EU221281.1, OR264206.1, DQ474235.1, AY955826.1, DQ003301.1
W529G	7	PV936301.1, MN862746.1, EU221281.1, OR264206.1, DQ474235.1, AY955826.1, DQ003301.1
G531V	7	PV936301.1, MN862746.1, EU221281.1, OR264206.1, DQ474235.1, AY955826.1, DQ003301.1
K532N	7	PV936301.1, MN862746.1, EU221281.1, OR264206.1, DQ474235.1, AY955826.1, DQ003301.1
L533*	7	PV936301.1, MN862746.1, EU221281.1, OR264206.1, DQ474235.1, AY955826.1, DQ003301.1
T389L	7	PV936301.1, MN862746.1, EU221281.1, OR264206.1, DQ474235.1, AY955826.1, DQ003301.1
E473N	7	PV936301.1, MN862746.1, EU221281.1, OR264206.1, DQ474235.1, AY955826.1, DQ003301.1
F474L	7	PV936301.1, MN862746.1, EU221281.1, OR264206.1, DQ474235.1, AY955826.1, DQ003301.1
E393K	7	PV936301.1, MN862746.1, EU221281.1, OR264206.1, DQ474235.1, AY955826.1, DQ003301.1
T394H	7	PV936301.1, MN862746.1, EU221281.1, OR264206.1, DQ474235.1, AY955826.1, DQ003301.1
Y378M	7	PV936301.1, MN862746.1, EU221281.1, OR264206.1, DQ474235.1, AY955826.1, DQ003301.1
A379H	7	PV936301.1, MN862746.1, EU221281.1, OR264206.1, DQ474235.1, AY955826.1, DQ003301.1
R397D	7	PV936301.1, MN862746.1, EU221281.1, OR264206.1, DQ474235.1, AY955826.1, DQ003301.1
F398L	7	PV936301.1, MN862746.1, EU221281.1, OR264206.1, DQ474235.1, AY955826.1, DQ003301.1
I145F	7	PV936301.1, PV936308.1, MN862746.1, PV936305.1, EU221281.1, OR264206.1, PV936307.1
V103A	7	OR602718.1, OR602717.1, PV955934.1, OP985520.1, PQ490409.1, PQ490410.1, PV948231.1
H234Y	7	AB000068.1, MG764511.1, PQ212864.1, PQ880164.1, PV166224.1, PQ880170.1, OQ815871.1
A568L	7	MN862746.1, EU221281.1, MT274377.1, OR264206.1, DQ474235.1, AY955826.1, DQ003301.1
N458I	7	PV936301.1, MN862746.1, EU221281.1, OR264206.1, DQ474235.1, AY955826.1, DQ003301.1
I204Y	7	PV936301.1, MN862746.1, PV936305.1, EU221281.1, OR264206.1, AY955826.1, DQ003301.1
P205Q	7	PV936301.1, MN862746.1, PV936305.1, EU221281.1, OR264206.1, AY955826.1, DQ003301.1
T206L	7	PV936301.1, MN862746.1, PV936305.1, EU221281.1, OR264206.1, AY955826.1, DQ003301.1
P207H	7	PV936301.1, MN862746.1, PV936305.1, EU221281.1, OR264206.1, AY955826.1, DQ003301.1
W208G	7	PV936301.1, MN862746.1, PV936305.1, EU221281.1, OR264206.1, AY955826.1, DQ003301.1
P465Q	7	PV936301.1, MN862746.1, EU221281.1, OR264206.1, DQ474235.1, AY955826.1, DQ003301.1
N466M	7	PV936301.1, MN862746.1, EU221281.1, OR264206.1, DQ474235.1, AY955826.1, DQ003301.1
Y451M	7	PV936301.1, MN862746.1, EU221281.1, OR264206.1, DQ474235.1, AY955826.1, DQ003301.1
V502L	7	PV936301.1, MN862746.1, EU221281.1, OR264206.1, DQ474235.1, AY955826.1, DQ003301.1
A503R	7	PV936301.1, MN862746.1, EU221281.1, OR264206.1, DQ474235.1, AY955826.1, DQ003301.1
D526F	7	PV936308.1, MZ508522.1, PV936305.1, MZ508525.1, MZ508524.1, FJ440713.1, MZ508526.1
V500K	7	PV936308.1, MZ508522.1, PV936305.1, MZ508525.1, MZ508524.1, FJ440713.1, MZ508526.1
M569*	7	MN862746.1, EU221281.1, MT274377.1, OR264206.1, DQ474235.1, AY955826.1, DQ003301.1
T399I	7	PV936308.1, PV936305.1, MZ508525.1, MZ508524.1, FJ440713.1, MZ508526.1, PV936307.1
V149F	7	PV936301.1, PV936308.1, MN862746.1, PV936305.1, EU221281.1, OR264206.1, PV936307.1
Y573M	7	MN862746.1, EU221281.1, MT274377.1, OR264206.1, DQ474235.1, AY955826.1, DQ003301.1
S576L	7	MN862746.1, EU221281.1, MT274377.1, OR264206.1, DQ474235.1, AY955826.1, DQ003301.1
T158L	7	PV936301.1, MN862746.1, PV936305.1, EU221281.1, FJ440713.1, OR264206.1, PV936307.1
Y561M	7	MN862746.1, EU221281.1, MT274377.1, OR264206.1, DQ474235.1, AY955826.1, DQ003301.1
V562Y	7	MN862746.1, EU221281.1, MT274377.1, OR264206.1, DQ474235.1, AY955826.1, DQ003301.1
D305Y	6	PV936308.1, PV936305.1, PQ560975.1, PQ560976.1, PQ560977.1, FJ440713.1
D239M	6	PV936301.1, MN862746.1, EU221281.1, OR264206.1, AY955826.1, DQ003301.1
S226V	6	PV936301.1, MN862746.1, EU221281.1, OR264206.1, AY955826.1, DQ003301.1
D240M	6	PV936301.1, MN862746.1, EU221281.1, OR264206.1, AY955826.1, DQ003301.1
V241F	6	PV936301.1, MN862746.1, EU221281.1, OR264206.1, AY955826.1, DQ003301.1
D237I	6	PV936301.1, MN862746.1, EU221281.1, OR264206.1, AY955826.1, DQ003301.1
P238Q	6	PV936301.1, MN862746.1, EU221281.1, OR264206.1, AY955826.1, DQ003301.1
T236Q	6	PV936301.1, MN862746.1, EU221281.1, OR264206.1, AY955826.1, DQ003301.1
I105L	6	PV936301.1, MN862746.1, PV936305.1, EU221281.1, OR264206.1, HQ184204.1
L254Y	6	PV936301.1, MN862746.1, EU221281.1, OR264206.1, AY955826.1, DQ003301.1
L285W	6	PV936301.1, EU221281.1, OR264206.1, DQ474235.1, AY955826.1, DQ003301.1
Y573*	6	PV936301.1, PV936308.1, PV936305.1, MZ508524.1, FJ440713.1, PV936307.1
H253T	6	PV936301.1, MN862746.1, EU221281.1, OR264206.1, AY955826.1, DQ003301.1
N248I	6	PV936301.1, MN862746.1, EU221281.1, OR264206.1, AY955826.1, DQ003301.1
S249L	6	PV936301.1, MN862746.1, EU221281.1, OR264206.1, AY955826.1, DQ003301.1
V250C	6	PV936301.1, MN862746.1, EU221281.1, OR264206.1, AY955826.1, DQ003301.1
G227A	6	PV936301.1, MN862746.1, EU221281.1, OR264206.1, AY955826.1, DQ003301.1
T263Q	6	PV936301.1, MN862746.1, EU221281.1, OR264206.1, AY955826.1, DQ003301.1
Q242N	6	PV936301.1, MN862746.1, EU221281.1, OR264206.1, AY955826.1, DQ003301.1
T228H	6	PV936301.1, MN862746.1, EU221281.1, OR264206.1, AY955826.1, DQ003301.1
L255*	6	PV936301.1, MN862746.1, EU221281.1, OR264206.1, AY955826.1, DQ003301.1
R256E	6	PV936301.1, MN862746.1, EU221281.1, OR264206.1, AY955826.1, DQ003301.1
T257Q	6	PV936301.1, MN862746.1, EU221281.1, OR264206.1, AY955826.1, DQ003301.1
G258V	6	PV936301.1, MN862746.1, EU221281.1, OR264206.1, AY955826.1, DQ003301.1
V252Y	6	PV936301.1, MN862746.1, EU221281.1, OR264206.1, AY955826.1, DQ003301.1
K570N	6	PV936301.1, PV936308.1, PV936305.1, MZ508524.1, FJ440713.1, PV936307.1
L173*	6	PV936301.1, MN862746.1, PV936305.1, EU221281.1, OR264206.1, PV936307.1
K582I	6	PV936301.1, PV936308.1, PV936305.1, MZ508524.1, FJ440713.1, MZ508523.1
R581K	6	PV936301.1, PV936308.1, MZ508522.1, PV936305.1, MZ508524.1, FJ440713.1
S172H	6	PV936301.1, MN862746.1, PV936305.1, EU221281.1, OR264206.1, PV936307.1
P108L	6	PV936301.1, PV936308.1, MN862746.1, PV936305.1, EU221281.1, OR264206.1
A262L	6	PV936301.1, MN862746.1, EU221281.1, OR264206.1, AY955826.1, DQ003301.1
F261L	6	PV936301.1, MN862746.1, EU221281.1, OR264206.1, AY955826.1, DQ003301.1
G224E	6	PV936301.1, MN862746.1, EU221281.1, OR264206.1, AY955826.1, DQ003301.1
T225L	6	PV936301.1, MN862746.1, EU221281.1, OR264206.1, AY955826.1, DQ003301.1
P251Q	6	PV936301.1, MN862746.1, EU221281.1, OR264206.1, AY955826.1, DQ003301.1
T265H	6	PV936301.1, MN862746.1, EU221281.1, OR264206.1, AY955826.1, DQ003301.1
T230Q	6	PV936301.1, MN862746.1, EU221281.1, OR264206.1, AY955826.1, DQ003301.1
V232Y	6	PV936301.1, MN862746.1, EU221281.1, OR264206.1, AY955826.1, DQ003301.1
I246L	6	PV936301.1, MN862746.1, EU221281.1, OR264206.1, AY955826.1, DQ003301.1
P229Q	6	PV936301.1, MN862746.1, EU221281.1, OR264206.1, AY955826.1, DQ003301.1
G264E	6	PV936301.1, MN862746.1, EU221281.1, OR264206.1, AY955826.1, DQ003301.1
T182L	6	PV936301.1, MN862746.1, PV936305.1, EU221281.1, OR264206.1, PV936307.1
G235V	6	PV936301.1, MN862746.1, EU221281.1, OR264206.1, AY955826.1, DQ003301.1
H234M	6	PV936301.1, MN862746.1, EU221281.1, OR264206.1, AY955826.1, DQ003301.1
E260N	6	PV936301.1, MN862746.1, EU221281.1, OR264206.1, AY955826.1, DQ003301.1
N564*	6	PV936301.1, PV936308.1, PV936305.1, MZ508524.1, FJ440713.1, PV936307.1
D259M	6	PV936301.1, MN862746.1, EU221281.1, OR264206.1, AY955826.1, DQ003301.1
F185L	6	PV936301.1, MN862746.1, PV936305.1, EU221281.1, OR264206.1, PV936307.1
T152L	6	PV936301.1, MN862746.1, PV936305.1, EU221281.1, OR264206.1, PV936307.1
G412R	6	PV936308.1, PV936305.1, MZ508524.1, FJ440713.1, KP280068.1, OR227624.1
T132L	6	PV936301.1, MN862746.1, PV936305.1, EU221281.1, OR264206.1, PV936307.1
N446Y	6	PV936308.1, PV936305.1, MZ508525.1, MZ508524.1, FJ440713.1, MZ508526.1
D125I	6	PV936301.1, MN862746.1, PV936305.1, EU221281.1, OR264206.1, PV936307.1
P123Q	6	PV936301.1, MN862746.1, PV936305.1, EU221281.1, OR264206.1, PV936307.1
F121L	6	PV936301.1, MN862746.1, PV936305.1, EU221281.1, EU018144.1, OR264206.1
A116L	6	PV936301.1, PV936308.1, MN862746.1, PV936305.1, EU221281.1, OR264206.1
N95T	6	PV936301.1, PV936308.1, MN862746.1, PV936305.1, PV948212.1, PV948224.1
A300V	6	MZ508525.1, MN451652.1, U22185.1, MZ508526.1, PV936303.1, PV936307.1
Q127N	6	PV936301.1, MN862746.1, PV936305.1, EU221281.1, OR264206.1, PV936307.1
A347H	6	EU221281.1, MZ508524.1, OR264206.1, DQ474235.1, AY955826.1, DQ003301.1
L169*	6	PV936301.1, MN862746.1, PV936305.1, EU221281.1, OR264206.1, PV936307.1
F345*	6	PV936308.1, PV936305.1, MZ508525.1, FJ440713.1, MZ508526.1, MZ508523.1
W117G	6	PV936301.1, PV936308.1, MN862746.1, PV936305.1, EU221281.1, OR264206.1
W120G	6	PV936301.1, MN862746.1, PV936305.1, EU221281.1, OR264206.1, PV936307.1
N419L	6	PV936308.1, PV936305.1, MZ508525.1, MZ508524.1, FJ440713.1, MZ508526.1
S156L	6	PV936301.1, MN862746.1, PV936305.1, EU221281.1, FJ440713.1, OR264206.1
E155N	6	PV936301.1, MN862746.1, PV936305.1, EU221281.1, FJ440713.1, OR264206.1
R408I	6	PV936308.1, PV936305.1, MZ508525.1, MZ508524.1, FJ440713.1, MZ508526.1
A157L	6	PV936301.1, MN862746.1, PV936305.1, EU221281.1, FJ440713.1, OR264206.1
V153F	6	PV936301.1, PV936308.1, MN862746.1, PV936305.1, EU221281.1, OR264206.1
E18G	6	PQ560988.1, PQ560989.1, PQ560990.1, PQ620055.1, PQ560981.1, PQ560982.1
V148L	6	PV936301.1, MN862746.1, PV936305.1, EU221281.1, OR264206.1, PV936307.1
G392R	5	PV936308.1, PV936305.1, MZ508524.1, FJ440713.1, PV936307.1
Q350R	5	PV936308.1, MZ508522.1, PV936305.1, FJ440713.1, MZ508526.1
A359R	5	PV936308.1, MZ508522.1, PV936305.1, FJ440713.1, MZ508526.1
P352I	5	PV936308.1, MZ508522.1, PV936305.1, FJ440713.1, MZ508526.1
N369S	5	PV936308.1, PV936305.1, MZ508524.1, FJ440713.1, MZ508523.1
Q370S	5	PV936308.1, PV936305.1, MZ508524.1, FJ440713.1, MZ508523.1
D178I	5	PV936301.1, MN862746.1, PV936305.1, EU221281.1, OR264206.1
T391R	5	PV936308.1, PV936305.1, MZ508524.1, FJ440713.1, MZ508523.1
Y524T	5	EU221281.1, OR264206.1, DQ474235.1, AY955826.1, DQ003301.1
A568Y	5	PV936301.1, PV936308.1, PV936305.1, MZ508524.1, FJ440713.1
G567S	5	PV936301.1, PV936308.1, PV936305.1, MZ508524.1, FJ440713.1
I566W	5	PV936301.1, PV936308.1, PV936305.1, MZ508524.1, FJ440713.1
N565Y	5	PV936301.1, PV936308.1, PV936305.1, MZ508524.1, FJ440713.1
M569E	5	PV936301.1, PV936308.1, PV936305.1, MZ508524.1, FJ440713.1
V534Y	5	PV936301.1, MN862746.1, EU221281.1, AY955826.1, DQ003301.1
Q213N	5	PV936301.1, EU221281.1, OR264206.1, AY955826.1, DQ003301.1
Y233I	5	PV936301.1, MN862746.1, EU221281.1, OR264206.1, PV936307.1
L578S	5	PV936301.1, PV936308.1, PV936305.1, MZ508524.1, FJ440713.1
S179V	5	PV936301.1, MN862746.1, PV936305.1, EU221281.1, OR264206.1
N180I	5	PV936301.1, MN862746.1, PV936305.1, EU221281.1, OR264206.1
A579T	5	PV936301.1, PV936308.1, PV936305.1, MZ508524.1, FJ440713.1
T107H	5	PV936301.1, MN862746.1, PV936305.1, EU221281.1, OR264206.1
V562T	5	PV936301.1, PV936308.1, PV936305.1, MZ508524.1, FJ440713.1
Q577T	5	PV936301.1, PV936308.1, PV936305.1, MZ508524.1, FJ440713.1
K575I	5	PV936301.1, PV936308.1, PV936305.1, MZ508524.1, FJ440713.1
V572I	5	PV936301.1, PV936308.1, PV936305.1, MZ508524.1, FJ440713.1
I571C	5	PV936301.1, PV936308.1, PV936305.1, MZ508524.1, FJ440713.1
N369I	5	PV936301.1, MN862746.1, EU221281.1, AY955826.1, DQ003301.1
P160H	5	PV936301.1, MN862746.1, PV936305.1, EU221281.1, OR264206.1
P563K	5	PV936301.1, PV936308.1, PV936305.1, MZ508524.1, FJ440713.1
A171H	5	PV936301.1, MN862746.1, PV936305.1, EU221281.1, OR264206.1
W109G	5	PV936301.1, MN862746.1, PV936305.1, EU221281.1, OR264206.1
V175L	5	PV936301.1, MN862746.1, PV936305.1, EU221281.1, OR264206.1
M174W	5	PV936301.1, MN862746.1, PV936305.1, EU221281.1, OR264206.1
T170L	5	PV936301.1, MN862746.1, PV936305.1, EU221281.1, OR264206.1
V106*	5	PV936301.1, MN862746.1, PV936305.1, EU221281.1, OR264206.1
P580*	5	PV936301.1, PV936308.1, PV936305.1, MZ508524.1, FJ440713.1
Y584L	5	PV936301.1, PV936308.1, PV936305.1, MZ508524.1, FJ440713.1
G351A	5	PV936308.1, MZ508522.1, PV936305.1, FJ440713.1, MZ508526.1
T194H	5	PV936301.1, MN862746.1, PV936305.1, EU221281.1, OR264206.1
P161Q	5	PV936301.1, MN862746.1, PV936305.1, EU221281.1, OR264206.1
K52N	5	MN862746.1, PV936305.1, PV936307.1, MH559110.1, OQ266795.1
R19K	5	MN127779.1, MN127780.1, MN400978.1, MH559110.1, OQ266795.1
D323N	5	OP985516.1, AB054225.1, JN867595.1, KM624023.1, JN867596.1
I401V	5	PP035815.1, PP035817.1, PP419033.1, PP419035.1, PP035816.1
S179T	5	PP035815.1, PP035817.1, PP419033.1, PP419035.1, PP035816.1
A188Q	5	PV936301.1, MN862746.1, PV936305.1, EU221281.1, OR264206.1
P187Q	5	PV936301.1, MN862746.1, PV936305.1, EU221281.1, OR264206.1
T186L	5	PV936301.1, MN862746.1, PV936305.1, EU221281.1, OR264206.1
P202Q	5	PV936301.1, MN862746.1, PV936305.1, EU221281.1, OR264206.1
N167M	5	PV936301.1, MN862746.1, PV936305.1, EU221281.1, OR264206.1
N166I	5	PV936301.1, MN862746.1, PV936305.1, EU221281.1, OR264206.1
V164F	5	PV936301.1, MN862746.1, PV936305.1, EU221281.1, OR264206.1
K151R	5	PV936301.1, MN862746.1, PV936305.1, EU221281.1, OR264206.1
Y165I	5	PV936301.1, MN862746.1, PV936305.1, EU221281.1, OR264206.1
T162L	5	PV936301.1, MN862746.1, PV936305.1, EU221281.1, OR264206.1
E144K	5	PV936301.1, MN862746.1, PV936305.1, EU221281.1, OR264206.1
L177*	5	PV936301.1, MN862746.1, PV936305.1, EU221281.1, OR264206.1
A176H	5	PV936301.1, MN862746.1, PV936305.1, EU221281.1, OR264206.1
L195W	5	PV936301.1, MN862746.1, PV936305.1, EU221281.1, OR264206.1
N181I	5	PV936301.1, MN862746.1, PV936305.1, EU221281.1, OR264206.1
G196V	5	PV936301.1, MN862746.1, PV936305.1, EU221281.1, OR264206.1
M183C	5	PV936301.1, MN862746.1, PV936305.1, EU221281.1, OR264206.1
P199H	5	PV936301.1, MN862746.1, PV936305.1, EU221281.1, OR264206.1
W200G	5	PV936301.1, MN862746.1, PV936305.1, EU221281.1, OR264206.1
P184H	5	PV936301.1, MN862746.1, PV936305.1, EU221281.1, OR264206.1
A189L	5	PV936301.1, MN862746.1, PV936305.1, EU221281.1, OR264206.1
M190*	5	PV936301.1, MN862746.1, PV936305.1, EU221281.1, OR264206.1
R191D	5	PV936301.1, MN862746.1, PV936305.1, EU221281.1, OR264206.1
Y198I	5	PV936301.1, MN862746.1, PV936305.1, EU221281.1, OR264206.1
A328V	5	PQ880161.1, PQ880162.1, OR399564.1, OQ815871.1, MZ508523.1
R16K	5	MN127779.1, MN127780.1, MN400978.1, MH559110.1, OQ266795.1
N426*	5	PV936308.1, PV936305.1, MZ508524.1, FJ440713.1, MZ508523.1
T433R	5	PV936308.1, PV936305.1, MZ508524.1, FJ440713.1, PV936307.1
P435N	5	PV936308.1, PV936305.1, MZ508524.1, FJ440713.1, PV936307.1
G438*	5	PV936308.1, PV936305.1, MZ508524.1, FJ440713.1, PV936307.1
P480K	5	PV936308.1, PV936305.1, MZ508524.1, FJ440713.1, PV936307.1
V534I	5	PV936308.1, PV936305.1, MZ508524.1, MZ836350.1, FJ440713.1
R382T	5	PV936308.1, PV936305.1, MZ508524.1, FJ440713.1, MZ508523.1
A541I	5	PV936308.1, PV936305.1, MZ508524.1, FJ440713.1, PV936307.1
L150*	5	PV936301.1, MN862746.1, PV936305.1, EU221281.1, OR264206.1
N147M	5	PV936301.1, MN862746.1, PV936305.1, EU221281.1, OR264206.1
Y378C	5	PV936308.1, PV936305.1, MZ508524.1, FJ440713.1, HQ184198.1
K201N	5	PV936301.1, MN862746.1, PV936305.1, EU221281.1, OR264206.1
F146L	5	PV936301.1, MN862746.1, PV936305.1, EU221281.1, OR264206.1
S154Q	5	PV936301.1, MN862746.1, PV936305.1, EU221281.1, OR264206.1
Q143K	5	PV936301.1, MN862746.1, PV936305.1, EU221281.1, OR264206.1
V460T	5	PV936308.1, PV936305.1, MZ508524.1, FJ440713.1, MZ508523.1
N131I	5	PV936301.1, MN862746.1, PV936305.1, EU221281.1, OR264206.1
V130L	5	PV936301.1, MN862746.1, PV936305.1, EU221281.1, OR264206.1
I129L	5	PV936301.1, MN862746.1, PV936305.1, EU221281.1, OR264206.1
V489L	5	PV936308.1, PV936305.1, MZ508524.1, FJ440713.1, PV936307.1
C490S	5	PV936308.1, PV936305.1, MZ508524.1, FJ440713.1, PV936307.1
S134V	5	PV936301.1, MN862746.1, PV936305.1, EU221281.1, OR264206.1
V119F	5	PV936301.1, MN862746.1, PV936305.1, EU221281.1, OR264206.1
M133*	5	PV936301.1, MN862746.1, PV936305.1, EU221281.1, OR264206.1
G124E	5	PV936301.1, MN862746.1, PV936305.1, EU221281.1, OR264206.1
G452S	5	PV936308.1, PV936305.1, MZ508524.1, MN418999.1, FJ440713.1
Q497I	5	PV936308.1, PV936305.1, MZ508524.1, FJ440713.1, MZ508523.1
E411R	5	PV936308.1, PV936305.1, MZ508524.1, FJ440713.1, MZ508523.1
D477L	5	PV936308.1, MZ508522.1, PV936305.1, MZ508524.1, FJ440713.1
L478K	5	PV936308.1, MZ508522.1, PV936305.1, MZ508524.1, FJ440713.1
T455C	5	PV936308.1, PV936305.1, MZ508524.1, FJ440713.1, PV936307.1
P410R	5	PV936308.1, PV936305.1, MZ508524.1, FJ440713.1, MZ508523.1
N115M	5	PV936301.1, MN862746.1, PV936305.1, EU221281.1, OR264206.1
A114Q	5	PV936301.1, MN862746.1, PV936305.1, EU221281.1, OR264206.1
D113M	5	PV936301.1, MN862746.1, PV936305.1, EU221281.1, OR264206.1
V112L	5	PV936301.1, MN862746.1, PV936305.1, EU221281.1, OR264206.1
W126G	5	PV936301.1, MN862746.1, PV936305.1, EU221281.1, OR264206.1
L111W	5	PV936301.1, MN862746.1, PV936305.1, EU221281.1, OR264206.1
N122I	5	PV936301.1, MN862746.1, PV936305.1, EU221281.1, OR264206.1
D168I	5	PV936301.1, MN862746.1, PV936305.1, EU221281.1, OR264206.1
K354N	5	PV936308.1, MZ508522.1, PV936305.1, FJ440713.1, MZ508526.1
L128*	5	PV936301.1, MN862746.1, PV936305.1, EU221281.1, OR264206.1
S110H	5	PV936301.1, MN862746.1, PV936305.1, EU221281.1, OR264206.1
T203P	5	PV936301.1, MN862746.1, PV936305.1, EU221281.1, OR264206.1
S192L	5	PV936301.1, MN862746.1, PV936305.1, EU221281.1, OR264206.1
S348Y	5	PV936308.1, MZ508522.1, PV936305.1, FJ440713.1, MZ508526.1
F353*	5	PV936308.1, MZ508522.1, PV936305.1, FJ440713.1, MZ508526.1
G118E	5	PV936301.1, MN862746.1, PV936305.1, EU221281.1, OR264206.1
I357C	5	PV936308.1, MZ508522.1, PV936305.1, FJ440713.1, MZ508526.1
P356Y	5	PV936308.1, MZ508522.1, PV936305.1, FJ440713.1, MZ508526.1
E193R	5	PV936301.1, MN862746.1, PV936305.1, EU221281.1, OR264206.1
A358S	5	PV936308.1, MZ508522.1, PV936305.1, FJ440713.1, MZ508526.1
F141L	5	PV936301.1, MN862746.1, PV936305.1, EU221281.1, OR264206.1
S140V	5	PV936301.1, MN862746.1, PV936305.1, EU221281.1, OR264206.1
V139L	5	PV936301.1, MN862746.1, PV936305.1, EU221281.1, OR264206.1
E142N	5	PV936301.1, MN862746.1, PV936305.1, EU221281.1, OR264206.1
T507Q	5	EU221281.1, OR264206.1, DQ474235.1, AY955826.1, DQ003301.1
K93N	5	OP985522.1, OP985520.1, PQ490409.1, PQ490410.1, PV948231.1
G441R	5	MT078767.1, MT078768.1, MT078769.1, MT078771.1, MT078770.1
N554D	5	MT078767.1, MT078768.1, MT078769.1, MT078771.1, MT078770.1
E135S	5	PV936301.1, MN862746.1, PV936305.1, EU221281.1, OR264206.1
L136C	5	PV936301.1, MN862746.1, PV936305.1, EU221281.1, OR264206.1
H137I	5	PV936301.1, MN862746.1, PV936305.1, EU221281.1, OR264206.1
L138*	5	PV936301.1, MN862746.1, PV936305.1, EU221281.1, OR264206.1
G94E	4	PV936301.1, PV936308.1, MN862746.1, PV936305.1
N86I	4	PV936301.1, PV936308.1, MN862746.1, PV936305.1
M87W	4	PV936301.1, PV936308.1, MN862746.1, PV936305.1
D88I	4	PV936301.1, PV936308.1, MN862746.1, PV936305.1
T90L	4	PV936301.1, PV936308.1, MN862746.1, PV936305.1
A91Q	4	PV936301.1, PV936308.1, MN862746.1, PV936305.1
V92L	4	PV936301.1, PV936308.1, MN862746.1, PV936305.1
M96W	4	PV936301.1, PV936308.1, MN862746.1, PV936305.1
E346S	4	PV936308.1, PV936305.1, FJ440713.1, MZ508526.1
A371S	4	PV936308.1, PV936305.1, MZ508524.1, FJ440713.1
A372R	4	PV936308.1, PV936305.1, MZ508524.1, FJ440713.1
D373W	4	PV936308.1, PV936305.1, MZ508524.1, FJ440713.1
L482S	4	PV936308.1, PV936305.1, MZ508524.1, FJ440713.1
H483C	4	PV936308.1, PV936305.1, MZ508524.1, FJ440713.1
K501S	4	PV936308.1, PV936305.1, MZ508524.1, FJ440713.1
V502C	4	PV936308.1, PV936305.1, MZ508524.1, FJ440713.1
P504*	4	PV936308.1, PV936305.1, MZ508524.1, FJ440713.1
P487I	4	PV936308.1, PV936305.1, MZ508524.1, FJ440713.1
F488C	4	PV936308.1, PV936305.1, MZ508524.1, FJ440713.1
N492*	4	PV936308.1, PV936305.1, MZ508524.1, FJ440713.1
Y510*	4	PV936308.1, PV936305.1, MZ508524.1, FJ440713.1
D511S	4	PV936308.1, PV936305.1, MZ508524.1, FJ440713.1
P512*	4	PV936308.1, PV936305.1, MZ508524.1, FJ440713.1
G496S	4	PV936308.1, PV936305.1, MZ508524.1, FJ440713.1
L498I	4	PV936308.1, PV936305.1, MZ508524.1, FJ440713.1
F499C	4	PV936308.1, PV936305.1, MZ508524.1, FJ440713.1
Y451W	4	PV936308.1, PV936305.1, MZ508524.1, FJ440713.1
P453F	4	PV936308.1, PV936305.1, MZ508524.1, FJ440713.1
N505F	4	PV936308.1, PV936305.1, MZ508524.1, FJ440713.1
L506N	4	PV936308.1, PV936305.1, MZ508524.1, FJ440713.1
N508*	4	PV936308.1, PV936305.1, MZ508524.1, FJ440713.1
E509I	4	PV936308.1, PV936305.1, MZ508524.1, FJ440713.1
N459C	4	PV936308.1, PV936305.1, MZ508524.1, FJ440713.1
P461T	4	PV936308.1, PV936305.1, MZ508524.1, FJ440713.1
N443L	4	PV936308.1, PV936305.1, MZ508524.1, FJ440713.1
T445*	4	PV936308.1, PV936305.1, MZ508524.1, FJ440713.1
F448*	4	PV936308.1, PV936305.1, MZ508524.1, FJ440713.1
N449Y	4	PV936308.1, PV936305.1, MZ508524.1, FJ440713.1
G467S	4	PV936308.1, PV936305.1, MZ508524.1, FJ440713.1
Q468N	4	PV936308.1, PV936305.1, MZ508524.1, FJ440713.1
I469L	4	PV936308.1, PV936305.1, MZ508524.1, FJ440713.1
L454N	4	PV936308.1, PV936305.1, MZ508524.1, FJ440713.1
A456I	4	PV936308.1, PV936305.1, MZ508524.1, FJ440713.1
L457K	4	PV936308.1, PV936305.1, MZ508524.1, FJ440713.1
N458*	4	PV936308.1, PV936305.1, MZ508524.1, FJ440713.1
T476*	4	PV936308.1, PV936305.1, MZ508524.1, FJ440713.1
P462S	4	PV936308.1, PV936305.1, MZ508524.1, FJ440713.1
V463L	4	PV936308.1, PV936305.1, MZ508524.1, FJ440713.1
Y464S	4	PV936308.1, PV936305.1, MZ508524.1, FJ440713.1
P465K	4	PV936308.1, PV936305.1, MZ508524.1, FJ440713.1
N466W	4	PV936308.1, PV936305.1, MZ508524.1, FJ440713.1
R256N	4	PV936308.1, PV936305.1, FJ440713.1, PV936307.1
T265I	4	PV936308.1, PV936305.1, FJ440713.1, PV936307.1
I415S	4	PV936308.1, PV936305.1, MZ508524.1, FJ440713.1
N417Y	4	PV936308.1, PV936305.1, MZ508524.1, FJ440713.1
I418*	4	PV936308.1, PV936305.1, MZ508524.1, FJ440713.1
D471*	4	PV936308.1, PV936305.1, MZ508524.1, FJ440713.1
K472R	4	PV936308.1, PV936305.1, MZ508524.1, FJ440713.1
E473I	4	PV936308.1, PV936305.1, MZ508524.1, FJ440713.1
F474*	4	PV936308.1, PV936305.1, MZ508524.1, FJ440713.1
D475Y	4	PV936308.1, PV936305.1, MZ508524.1, FJ440713.1
V424N	4	PV936308.1, PV936305.1, MZ508524.1, FJ440713.1
T425K	4	PV936308.1, PV936305.1, MZ508524.1, FJ440713.1
D413L	4	PV936308.1, PV936305.1, MZ508524.1, FJ440713.1
W414D	4	PV936308.1, PV936305.1, MZ508524.1, FJ440713.1
P432N	4	PV936308.1, PV936305.1, MZ508524.1, FJ440713.1
D434S	4	PV936308.1, PV936305.1, MZ508524.1, FJ440713.1
F420*	4	PV936308.1, PV936305.1, MZ508524.1, FJ440713.1
N421P	4	PV936308.1, PV936305.1, MZ508524.1, FJ440713.1
L422S	4	PV936308.1, PV936305.1, MZ508524.1, FJ440713.1
P423C	4	PV936308.1, PV936305.1, MZ508524.1, FJ440713.1
T440R	4	PV936308.1, PV936305.1, MZ508524.1, FJ440713.1
G441N	4	PV936308.1, PV936305.1, MZ508524.1, FJ440713.1
I442*	4	PV936308.1, PV936305.1, MZ508524.1, FJ440713.1
D427*	4	PV936308.1, PV936305.1, MZ508524.1, FJ440713.1
N428C	4	PV936308.1, PV936305.1, MZ508524.1, FJ440713.1
V429I	4	PV936308.1, PV936305.1, MZ508524.1, FJ440713.1
L430A	4	PV936308.1, PV936305.1, MZ508524.1, FJ440713.1
L431T	4	PV936308.1, PV936305.1, MZ508524.1, FJ440713.1
A379I	4	PV936308.1, PV936305.1, MZ508524.1, FJ440713.1
F380W	4	PV936308.1, PV936305.1, MZ508524.1, FJ440713.1
G381*	4	PV936308.1, PV936305.1, MZ508524.1, FJ440713.1
I436W	4	PV936308.1, PV936305.1, MZ508524.1, FJ440713.1
G437R	4	PV936308.1, PV936305.1, MZ508524.1, FJ440713.1
K439N	4	PV936308.1, PV936305.1, MZ508524.1, FJ440713.1
T388Y	4	PV936308.1, PV936305.1, MZ508524.1, FJ440713.1
T389Y	4	PV936308.1, PV936305.1, MZ508524.1, FJ440713.1
T390N	4	PV936308.1, PV936305.1, MZ508524.1, FJ440713.1
G374*	4	PV936308.1, PV936305.1, MZ508524.1, FJ440713.1
D375S	4	PV936308.1, PV936305.1, MZ508524.1, FJ440713.1
P376K	4	PV936308.1, PV936305.1, MZ508524.1, FJ440713.1
A516*	4	PV936308.1, PV936305.1, MZ508524.1, FJ440713.1
N517Y	4	PV936308.1, PV936305.1, MZ508524.1, FJ440713.1
F535*	4	PV936308.1, PV936305.1, MZ508524.1, FJ440713.1
K536S	4	PV936308.1, PV936305.1, MZ508524.1, FJ440713.1
A537*	4	PV936308.1, PV936305.1, MZ508524.1, FJ440713.1
I521C	4	PV936308.1, PV936305.1, MZ508524.1, FJ440713.1
V522N	4	PV936308.1, PV936305.1, MZ508524.1, FJ440713.1
S525R	4	PV936308.1, PV936305.1, MZ508524.1, FJ440713.1
W545E	4	PV936308.1, PV936305.1, MZ508524.1, FJ440713.1
N546S	4	PV936308.1, PV936305.1, MZ508524.1, FJ440713.1
P547N	4	PV936308.1, PV936305.1, MZ508524.1, FJ440713.1
K530R	4	PV936308.1, PV936305.1, MZ508524.1, FJ440713.1
G531*	4	PV936308.1, PV936305.1, MZ508524.1, FJ440713.1
K532I	4	PV936308.1, PV936305.1, MZ508524.1, FJ440713.1
L533S	4	PV936308.1, PV936305.1, MZ508524.1, FJ440713.1
Y210N	4	OP796716.1, PQ560992.1, OP796710.1, PQ560991.1
V484K	4	PV936308.1, PV936305.1, MZ508524.1, FJ440713.1
N485C	4	PV936308.1, PV936305.1, MZ508524.1, FJ440713.1
A486T	4	PV936308.1, PV936305.1, MZ508524.1, FJ440713.1
K538T	4	PV936308.1, PV936305.1, MZ508524.1, FJ440713.1
L539K	4	PV936308.1, PV936305.1, MZ508524.1, FJ440713.1
R540S	4	PV936308.1, PV936305.1, MZ508524.1, FJ440713.1
H543Y	4	PV936308.1, PV936305.1, MZ508524.1, FJ440713.1
N493L	4	PV936308.1, PV936305.1, MZ508524.1, FJ440713.1
C494S	4	PV936308.1, PV936305.1, MZ508524.1, FJ440713.1
P495W	4	PV936308.1, PV936305.1, MZ508524.1, FJ440713.1
K479T	4	PV936308.1, PV936305.1, MZ508524.1, FJ440713.1
R481T	4	PV936308.1, PV936305.1, MZ508524.1, FJ440713.1
R377I	4	PV936308.1, PV936305.1, MZ508524.1, FJ440713.1
F398Y	4	PV936308.1, PV936305.1, MZ508524.1, FJ440713.1
I401S	4	PV936308.1, PV936305.1, MZ508524.1, FJ440713.1
Q383T	4	PV936308.1, PV936305.1, MZ508524.1, FJ440713.1
H384W	4	PV936308.1, PV936305.1, MZ508524.1, FJ440713.1
G385S	4	PV936308.1, PV936305.1, MZ508524.1, FJ440713.1
K387N	4	PV936308.1, PV936305.1, MZ508524.1, FJ440713.1
G407K	4	PV936308.1, PV936305.1, MZ508524.1, FJ440713.1
D9N	4	MN127780.1, MN400978.1, MH559110.1, OQ266795.1
M569K	4	MZ508522.1, MZ508525.1, MZ508526.1, PV936307.1
S35W	4	OP796713.1, OP796712.1, OR399573.1, PQ560984.1
W58G	4	MN862746.1, PV936305.1, MH559110.1, OQ266795.1
I553*	4	PV936308.1, PV936305.1, MZ508524.1, FJ440713.1
N554C	4	PV936308.1, PV936305.1, MZ508524.1, FJ440713.1
V555R	4	PV936308.1, PV936305.1, MZ508524.1, FJ440713.1
N560L	4	PV936308.1, PV936305.1, MZ508524.1, FJ440713.1
I548S	4	PV936308.1, PV936305.1, MZ508524.1, FJ440713.1
Q549T	4	PV936308.1, PV936305.1, MZ508524.1, FJ440713.1
Q550N	4	PV936308.1, PV936305.1, MZ508524.1, FJ440713.1
M551E	4	PV936308.1, PV936305.1, MZ508524.1, FJ440713.1
S552Y	4	PV936308.1, PV936305.1, MZ508524.1, FJ440713.1
D556*	4	PV936308.1, PV936305.1, MZ508524.1, FJ440713.1
N557P	4	PV936308.1, PV936305.1, MZ508524.1, FJ440713.1
Q558I	4	PV936308.1, PV936305.1, MZ508524.1, FJ440713.1
F559*	4	PV936308.1, PV936305.1, MZ508524.1, FJ440713.1
K80R	4	OP985520.1, PQ490409.1, PQ490410.1, PV948231.1
M518V	4	PV936308.1, PV936305.1, MZ508524.1, FJ440713.1
S519K	4	PV936308.1, PV936305.1, MZ508524.1, FJ440713.1
R520N	4	PV936308.1, PV936305.1, MZ508524.1, FJ440713.1
F527L	4	PV936308.1, PV936305.1, MZ508524.1, FJ440713.1
W528V	4	PV936308.1, PV936305.1, MZ508524.1, FJ440713.1
W529E	4	PV936308.1, PV936305.1, MZ508524.1, FJ440713.1
D513C	4	PV936308.1, PV936305.1, MZ508524.1, FJ440713.1
A514I	4	PV936308.1, PV936305.1, MZ508524.1, FJ440713.1
S515C	4	PV936308.1, PV936305.1, MZ508524.1, FJ440713.1
V463I	4	KT240129.1, KU248462.1, MZ508525.1, MZ508526.1
A97L	4	PV936301.1, PV936308.1, MN862746.1, PV936305.1
L98*	4	PV936301.1, PV936308.1, MN862746.1, PV936305.1
D99M	4	PV936301.1, PV936308.1, MN862746.1, PV936305.1
D100I	4	PV936301.1, PV936308.1, MN862746.1, PV936305.1
Q104K	4	PV936301.1, MN862746.1, PV936305.1, EU221281.1
Q159S	4	PV936301.1, MN862746.1, PV936305.1, EU221281.1
Y409S	4	PV936308.1, PV936305.1, MZ508524.1, FJ440713.1
E393N	4	PV936308.1, PV936305.1, MZ508524.1, FJ440713.1
P395*	4	PV936308.1, PV936305.1, MZ508524.1, FJ440713.1
R397I	4	PV936308.1, PV936305.1, MZ508524.1, FJ440713.1
V308S	4	PV936308.1, PV936305.1, OQ815872.1, FJ440713.1
Q365N	4	PV936308.1, PV936305.1, MZ508524.1, FJ440713.1
T366R	4	PV936308.1, PV936305.1, MZ508524.1, FJ440713.1
D367*	4	PV936308.1, PV936305.1, MZ508524.1, FJ440713.1
A402T	4	PV936308.1, PV936305.1, MZ508524.1, FJ440713.1
H403S	4	PV936308.1, PV936305.1, MZ508524.1, FJ440713.1
Q404R	4	PV936308.1, PV936305.1, MZ508524.1, FJ440713.1
D405Y	4	PV936308.1, PV936305.1, MZ508524.1, FJ440713.1
T406R	4	PV936308.1, PV936305.1, MZ508524.1, FJ440713.1
G363S	4	PV936308.1, PV936305.1, MZ508524.1, FJ440713.1
A340T	3	PV936308.1, PV936305.1, FJ440713.1
P341I	3	PV936308.1, PV936305.1, FJ440713.1
Y342L	3	PV936308.1, PV936305.1, FJ440713.1
Y343F	3	PV936308.1, PV936305.1, FJ440713.1
P333S	3	PV936308.1, PV936305.1, FJ440713.1
A334*	3	PV936308.1, PV936305.1, FJ440713.1
E335G	3	PV936308.1, PV936305.1, FJ440713.1
M319G	3	PV936308.1, PV936305.1, FJ440713.1
G320K	3	PV936308.1, PV936305.1, FJ440713.1
N321Y	3	PV936308.1, PV936305.1, FJ440713.1
T322R	3	PV936308.1, PV936305.1, FJ440713.1
D323L	3	PV936308.1, PV936305.1, FJ440713.1
I325Y	3	PV936308.1, PV936305.1, FJ440713.1
T326*	3	PV936308.1, PV936305.1, FJ440713.1
G304*	3	PV936308.1, PV936305.1, FJ440713.1
R283S	3	PV936308.1, PV936305.1, FJ440713.1
I306R	3	PV936308.1, PV936305.1, FJ440713.1
N231I	3	PV936301.1, AY955826.1, DQ003301.1
T317S	3	PV936308.1, PV936305.1, FJ440713.1
G307S	3	PV936308.1, PV936305.1, FJ440713.1
D311N	3	PP738171.1, PQ560979.1, KX434462.1
D511G	3	PP619441.1, PQ560985.1, PQ560986.1
V6F	3	MN400978.1, MH559110.1, OQ266795.1
Q309T	3	PV936308.1, PV936305.1, FJ440713.1
G299S	3	PV936308.1, PV936305.1, FJ440713.1
G224N	3	PV936308.1, PV936305.1, FJ440713.1
T225*	3	PV936308.1, PV936305.1, FJ440713.1
S226W	3	PV936308.1, PV936305.1, FJ440713.1
G227H	3	PV936308.1, PV936305.1, FJ440713.1
V103Y	3	PV936301.1, MN862746.1, PV936305.1
H102M	3	PV936301.1, MN862746.1, PV936305.1
Y524F	3	PV936308.1, PV936305.1, FJ440713.1
Y561C	3	PV936305.1, MZ508524.1, FJ440713.1
S297A	3	JN867593.1, PQ560975.1, PQ560976.1
A300Y	3	PV936308.1, PV936305.1, FJ440713.1
T301*	3	PV936308.1, PV936305.1, FJ440713.1
L54W	3	MN862746.1, PV936305.1, PV936307.1
G286L	3	PV936308.1, PV936305.1, FJ440713.1
Y338*	3	PV936308.1, PV936305.1, FJ440713.1
V83L	3	MN862746.1, PV936305.1, HQ184196.1
L287T	3	PV936308.1, PV936305.1, FJ440713.1
P288T	3	PV936308.1, PV936305.1, FJ440713.1
N231M	3	MN862746.1, EU221281.1, OR264206.1
P289I	3	PV936308.1, PV936305.1, FJ440713.1
A364K	3	MZ508525.1, MZ508526.1, PV936307.1
L291K	3	PV936308.1, PV936305.1, FJ440713.1
D367K	3	MZ508525.1, MZ508526.1, MZ508523.1
N292F	3	PV936308.1, PV936305.1, FJ440713.1
S293F	3	PV936308.1, PV936305.1, FJ440713.1
T278M	3	PV936308.1, PV936305.1, FJ440713.1
V232G	3	PQ560979.1, OP796708.1, PQ560980.1
Y573K	3	MZ508525.1, MZ508526.1, MZ508523.1
W279A	3	PV936308.1, PV936305.1, FJ440713.1
K575L	3	MZ508525.1, MZ508526.1, PV936307.1
Q280N	3	PV936308.1, PV936305.1, FJ440713.1
T281K	3	PV936308.1, PV936305.1, FJ440713.1
N282*	3	PV936308.1, PV936305.1, FJ440713.1
G337L	3	PV936308.1, PV936305.1, FJ440713.1
T194I	3	PV936308.1, FJ440713.1, PV936307.1
V336W	3	PV936308.1, PV936305.1, FJ440713.1
T394L	3	MZ508525.1, MZ508526.1, PV936307.1
I145L	3	PV936295.1, PV936296.1, PV936309.1
A347V	3	PV936308.1, MZ508522.1, PV936305.1
A284I	3	PV936308.1, PV936305.1, FJ440713.1
F398H	3	MZ508525.1, MZ508526.1, PV936307.1
D269L	3	PV936308.1, PV936305.1, FJ440713.1
C270*	3	PV936308.1, PV936305.1, FJ440713.1
K271T	3	PV936308.1, PV936305.1, FJ440713.1
P272M	3	PV936308.1, PV936305.1, FJ440713.1
C273*	3	PV936308.1, PV936305.1, FJ440713.1
R274T	3	PV936308.1, PV936305.1, FJ440713.1
L275N	3	PV936308.1, PV936305.1, FJ440713.1
H277Y	3	PV936308.1, PV936305.1, FJ440713.1
A328Y	3	PV936308.1, PV936305.1, FJ440713.1
T329Y	3	PV936308.1, PV936305.1, FJ440713.1
I330Y	3	PV936308.1, PV936305.1, FJ440713.1
M331E	3	PV936308.1, PV936305.1, FJ440713.1
R332T	3	PV936308.1, PV936305.1, FJ440713.1
G264N	3	PV936308.1, PV936305.1, FJ440713.1
F268*	3	PV936308.1, PV936305.1, FJ440713.1
P251S	3	PV936308.1, PV936305.1, FJ440713.1
V252T	3	PV936308.1, PV936305.1, FJ440713.1
H253L	3	PV936308.1, PV936305.1, FJ440713.1
L254T	3	PV936308.1, PV936305.1, FJ440713.1
L255K	3	PV936308.1, PV936305.1, FJ440713.1
T257R	3	PV936308.1, PV936305.1, FJ440713.1
G258*	3	PV936308.1, PV936305.1, FJ440713.1
V241S	3	PV936308.1, PV936305.1, FJ440713.1
Q242I	3	PV936308.1, PV936305.1, FJ440713.1
F243L	3	PV936308.1, PV936305.1, FJ440713.1
T245Y	3	PV936308.1, PV936305.1, FJ440713.1
I246*	3	PV936308.1, PV936305.1, FJ440713.1
N248F	3	PV936308.1, PV936305.1, FJ440713.1
S249C	3	PV936308.1, PV936305.1, FJ440713.1
V250A	3	PV936308.1, PV936305.1, FJ440713.1
Y233S	3	PV936308.1, PV936305.1, FJ440713.1
H234W	3	PV936308.1, PV936305.1, FJ440713.1
G235Y	3	PV936308.1, PV936305.1, FJ440713.1
T236R	3	PV936308.1, PV936305.1, FJ440713.1
D237S	3	PV936308.1, PV936305.1, FJ440713.1
P238R	3	PV936308.1, PV936305.1, FJ440713.1
D239*	3	PV936308.1, PV936305.1, FJ440713.1
D240C	3	PV936308.1, PV936305.1, FJ440713.1
L294A	3	PV936308.1, PV936305.1, FJ440713.1
P295S	3	PV936308.1, PV936305.1, FJ440713.1
Q296I	3	PV936308.1, PV936305.1, FJ440713.1
S297*	3	PV936308.1, PV936305.1, FJ440713.1
E298R	3	PV936308.1, PV936305.1, FJ440713.1
T507E	3	PV936308.1, PV936305.1, FJ440713.1
P229N	3	PV936308.1, PV936305.1, FJ440713.1
T230K	3	PV936308.1, PV936305.1, FJ440713.1
N231Y	3	PV936308.1, PV936305.1, FJ440713.1
G385K	3	MZ508525.1, MZ508526.1, MZ508523.1
Q213H	3	MZ508522.1, PV936304.1, PV936307.1
S339C	3	PV936308.1, PV936305.1, FJ440713.1
G360R	3	MZ508522.1, MZ508526.1, PV936307.1
Q550*	3	MZ508525.1, MZ508526.1, PV936307.1
H543L	3	MZ508525.1, MZ508526.1, MZ508523.1
A516I	3	MZ508525.1, MZ508526.1, PV936307.1
V522L	3	MZ508525.1, MZ508526.1, MZ508523.1
G438K	3	MZ508522.1, MZ508525.1, MZ508526.1
T206S	3	PV936308.1, FJ440713.1, HQ184204.1
C490K	3	MZ508525.1, MZ508526.1, MZ508523.1
A91T	3	JX475253.1, MN451652.1, MT274377.1
I469G	3	MZ508525.1, MZ508526.1, MZ508523.1
E473L	3	MZ508525.1, MZ508526.1, PV936307.1
D471K	3	MZ508522.1, MZ508525.1, MZ508526.1
N449L	3	MZ508525.1, MZ508526.1, MZ508523.1
N443I	3	MZ508525.1, MZ508526.1, PV936307.1
E327S	3	PV936308.1, PV936305.1, FJ440713.1
P423*	3	MZ508525.1, MZ508526.1, PV936307.1
V534F	3	MZ508522.1, OR264206.1, DQ474235.1
F535K	3	MZ508522.1, MZ508525.1, MZ508526.1
W529K	3	MZ508522.1, MZ508525.1, MZ508526.1
T203H	3	PV936308.1, FJ440713.1, PV936307.1
I204T	3	PV936308.1, FJ440713.1, FJ440712.1
D259*	3	PV936308.1, PV936305.1, FJ440713.1
E260I	3	PV936308.1, PV936305.1, FJ440713.1
F261C	3	PV936308.1, PV936305.1, FJ440713.1
A262Y	3	PV936308.1, PV936305.1, FJ440713.1
T263R	3	PV936308.1, PV936305.1, FJ440713.1
I415K	3	MZ508525.1, MZ508526.1, MZ508523.1
Q310R	3	PV936308.1, PV936305.1, FJ440713.1
D311*	3	PV936308.1, PV936305.1, FJ440713.1
A176I	3	PV936308.1, FJ440713.1, PV936307.1
R313T	3	PV936308.1, PV936305.1, FJ440713.1
R314W	3	PV936308.1, PV936305.1, FJ440713.1
G315C	3	PV936308.1, PV936305.1, FJ440713.1
Y165*	3	PV936308.1, FJ440713.1, PV936307.1
V316N	3	PV936308.1, PV936305.1, FJ440713.1
G360T	3	PV936308.1, PV936305.1, FJ440713.1
Q318N	3	PV936308.1, PV936305.1, FJ440713.1
N302L	3	PV936308.1, PV936305.1, FJ440713.1
I61S	3	MN862746.1, PV936305.1, PV936307.1
F303W	3	PV936308.1, PV936305.1, FJ440713.1
E393H	2	MZ508525.1, MZ508526.1
R377M	2	MZ508525.1, MZ508526.1
R67G	2	OP796710.1, PQ560991.1
D373N	2	MH559110.1, OQ266795.1
T390A	2	MH559110.1, OQ266795.1
G33S	2	AY955826.1, DQ003301.1
A97V	2	AY955826.1, DQ003301.1
Y233T	2	AY955826.1, DQ003301.1
A5P	2	MH559110.1, OQ266795.1
Q7H	2	MH559110.1, OQ266795.1
S66T	2	MH559110.1, OQ266795.1
A347T	2	MF541133.1, MF541132.1
Q48R	2	PV936305.1, PV948247.1
G374I	2	MZ508525.1, MZ508526.1
D375Q	2	MZ508525.1, MZ508526.1
P376D	2	MZ508525.1, MZ508526.1
Y378H	2	MZ508525.1, MZ508526.1
A379L	2	MZ508525.1, MZ508526.1
F380V	2	MZ508525.1, MZ508526.1
G381D	2	MZ508525.1, MZ508526.1
G363R	2	MZ508525.1, MZ508526.1
T366M	2	MZ508525.1, MZ508526.1
E368I	2	MZ508525.1, MZ508526.1
N369K	2	MZ508525.1, MZ508526.1
A372M	2	MZ508525.1, MZ508526.1
D373V	2	MZ508525.1, MZ508526.1
F353K	2	MZ508525.1, MZ508523.1
A359G	2	MZ508525.1, KX434462.1
E346R	2	MZ508525.1, MZ508523.1
Q350G	2	MZ508525.1, MZ508523.1
R67K	2	MH559110.1, OQ266795.1
H70L	2	MH559110.1, OQ266795.1
H253Q	2	HQ184198.1, PV936307.1
S41F	2	MW495837.1, PV936307.1
T425S	2	OP796710.1, PQ560991.1
P288L	2	OP796710.1, PQ560991.1
L285G	2	PV936308.1, PV936305.1
Q213M	2	PV936308.1, FJ440713.1
D215*	2	PV936308.1, FJ440713.1
R216N	2	PV936308.1, FJ440713.1
T217I	2	PV936308.1, FJ440713.1
L218N	2	PV936308.1, FJ440713.1
I219T	2	PV936308.1, FJ440713.1
P220I	2	PV936308.1, FJ440713.1
H222Y	2	PV936308.1, FJ440713.1
P205N	2	PV936308.1, FJ440713.1
P207M	2	PV936308.1, FJ440713.1
W208E	2	PV936308.1, FJ440713.1
R209I	2	PV936308.1, FJ440713.1
Y210L	2	PV936308.1, FJ440713.1
Y211F	2	PV936308.1, FJ440713.1
F212S	2	PV936308.1, FJ440713.1
F197L	2	PV936308.1, FJ440713.1
Y198S	2	PV936308.1, FJ440713.1
P199M	2	PV936308.1, FJ440713.1
W200E	2	PV936308.1, FJ440713.1
K201T	2	PV936308.1, FJ440713.1
P202N	2	PV936308.1, FJ440713.1
L173D	2	PV936308.1, FJ440713.1
M174G	2	PV936308.1, FJ440713.1
V175C	2	PV936308.1, FJ440713.1
L177R	2	PV936308.1, FJ440713.1
D178*	2	PV936308.1, FJ440713.1
N180*	2	PV936308.1, FJ440713.1
N166*	2	PV936308.1, FJ440713.1
N167*	2	PV936308.1, FJ440713.1
D168F	2	PV936308.1, FJ440713.1
L169N	2	PV936308.1, FJ440713.1
T170C	2	PV936308.1, FJ440713.1
A171I	2	PV936308.1, FJ440713.1
S172I	2	PV936308.1, FJ440713.1
V460A	2	OR399567.1, OR399571.1
T433A	2	OR399561.1, PV948246.1
S2G	2	MK301396.1, MT892650.1
T223W	2	PV936308.1, FJ440713.1
I40F	2	MN862746.1, PV936305.1
S41L	2	MN862746.1, PV936305.1
T42R	2	MN862746.1, PV936305.1
G43V	2	MN862746.1, PV936305.1
T44L	2	MN862746.1, PV936305.1
N369T	2	OR264206.1, DQ474235.1
I418S	2	OR264206.1, PV936307.1
F290Y	2	MN419000.1, MZ836357.1
G351D	2	OR264206.1, DQ474235.1
A340V	2	JN867595.1, KM624023.1
A347I	2	FJ440713.1, MZ508526.1
R382K	2	OQ863616.1, PV936307.1
T230I	2	FJ440711.1, EU018144.1
V59A	2	OP796707.1, PV936307.1
V139I	2	PV853989.1, MZ508523.1
A189Y	2	PV936308.1, FJ440713.1
M190E	2	PV936308.1, FJ440713.1
R191I	2	PV936308.1, FJ440713.1
S192*	2	PV936308.1, FJ440713.1
E193D	2	PV936308.1, FJ440713.1
L195G	2	PV936308.1, FJ440713.1
G196F	2	PV936308.1, FJ440713.1
N181Y	2	PV936308.1, FJ440713.1
T182Y	2	PV936308.1, FJ440713.1
M183A	2	PV936308.1, FJ440713.1
P184I	2	PV936308.1, FJ440713.1
F185Y	2	PV936308.1, FJ440713.1
T186S	2	PV936308.1, FJ440713.1
P187S	2	PV936308.1, FJ440713.1
A188S	2	PV936308.1, FJ440713.1
F45S	2	MN862746.1, PV936305.1
G31V	2	MN862746.1, PV936307.1
G34V	2	MN862746.1, PV936307.1
M73C	2	MN862746.1, PV936305.1
P74Q	2	MN862746.1, PV936305.1
E75K	2	MN862746.1, PV936305.1
S76V	2	MN862746.1, PV936305.1
E77K	2	MN862746.1, PV936305.1
N78I	2	MN862746.1, PV936305.1
Y79I	2	MN862746.1, PV936305.1
R81E	2	MN862746.1, PV936305.1
N64T	2	MN862746.1, PV936305.1
S65Q	2	MN862746.1, PV936305.1
S66A	2	MN862746.1, PV936305.1
R67D	2	MN862746.1, PV936305.1
V69Y	2	MN862746.1, PV936305.1
H70I	2	MN862746.1, PV936305.1
L71*	2	MN862746.1, PV936305.1
N72I	2	MN862746.1, PV936305.1
E55K	2	MN862746.1, PV936305.1
N56T	2	MN862746.1, PV936305.1
V59W	2	MN862746.1, PV936305.1
E60K	2	MN862746.1, PV936305.1
T62Q	2	MN862746.1, PV936305.1
A63Q	2	MN862746.1, PV936305.1
N46I	2	MN862746.1, PV936305.1
N47I	2	MN862746.1, PV936305.1
Q48K	2	MN862746.1, PV936307.1
T49R	2	MN862746.1, PV936305.1
E50N	2	MN862746.1, PV936305.1
F51L	2	MN862746.1, PV936305.1
V82*	2	MN862746.1, PV936305.1
V84*	2	MN862746.1, PV936305.1
I101L	2	MN862746.1, PV936305.1
D513E	2	EU498716.1, EU498717.1
Q310H	2	HQ184189.1, HQ184201.1
R581N	2	MZ508525.1, MZ508526.1
K582Y	2	MZ508525.1, MZ508526.1
Q143H	2	EU498709.1, DQ474238.1
E574N	2	MZ508525.1, MZ508526.1
S576N	2	MZ508525.1, MZ508526.1
Q577*	2	MZ508525.1, MZ508526.1
L578H	2	MZ508525.1, MZ508526.1
A579L	2	MZ508525.1, MZ508526.1
P580E	2	MZ508525.1, MZ508526.1
E393T	2	MZ508522.1, MZ508523.1
P395E	2	MZ508522.1, MZ508523.1
I40V	2	MZ508522.1, PV936304.1
I566E	2	MZ508525.1, MZ508526.1
Y524Q	2	MZ508525.1, MZ508526.1
L506Q	2	MZ508525.1, MZ508526.1
T507M	2	MZ508525.1, MZ508526.1
E509M	2	MZ508525.1, MZ508526.1
Y510I	2	MZ508525.1, MZ508526.1
D511L	2	MZ508525.1, MZ508526.1
P512M	2	MZ508525.1, MZ508526.1
D513H	2	MZ508525.1, MZ508526.1
A514L	2	MZ508525.1, MZ508526.1
G496N	2	MZ508525.1, MZ508526.1
Q497Y	2	MZ508525.1, MZ508526.1
F499*	2	MZ508525.1, MZ508526.1
K501L	2	MZ508525.1, MZ508526.1
V502R	2	MZ508525.1, MZ508526.1
A503L	2	MZ508525.1, MZ508526.1
P504I	2	MZ508525.1, MZ508526.1
N505*	2	MZ508525.1, MZ508526.1
N466G	2	MZ508522.1, PV936307.1
N443Y	2	MZ508522.1, MZ508523.1
G567L	2	MZ508525.1, MZ508526.1
V484M	2	MZ508525.1, MZ508526.1
N485H	2	MZ508525.1, MZ508526.1
P487L	2	MZ508525.1, MZ508526.1
A568*	2	MZ508525.1, MZ508526.1
Q491I	2	MZ508525.1, MZ508526.1
N493V	2	MZ508525.1, MZ508526.1
C494L	2	MZ508525.1, MZ508526.1
P495V	2	MZ508525.1, MZ508526.1
D475L	2	MZ508525.1, MZ508526.1
D477*	2	MZ508525.1, MZ508526.1
L478N	2	MZ508525.1, MZ508526.1
K479Q	2	MZ508525.1, MZ508526.1
P480D	2	MZ508525.1, MZ508526.1
R481F	2	MZ508525.1, MZ508526.1
L482M	2	MZ508525.1, MZ508526.1
H483*	2	MZ508525.1, MZ508526.1
N466V	2	MZ508525.1, MZ508526.1
G467K	2	MZ508525.1, MZ508526.1
Q468F	2	MZ508525.1, MZ508526.1
K570L	2	MZ508525.1, MZ508526.1
W470I	2	MZ508525.1, MZ508526.1
K472N	2	MZ508525.1, MZ508526.1
I571Y	2	MZ508525.1, MZ508526.1
F474I	2	MZ508525.1, MZ508526.1
L457I	2	MZ508525.1, MZ508526.1
N458M	2	MZ508525.1, MZ508526.1
N459Y	2	MZ508525.1, MZ508526.1
V460H	2	MZ508525.1, MZ508526.1
P461Q	2	MZ508525.1, MZ508526.1
P462F	2	MZ508525.1, MZ508526.1
Y464Q	2	MZ508525.1, MZ508526.1
P465M	2	MZ508525.1, MZ508526.1
V502A	2	MZ508522.1, MZ508523.1
A486P	2	MZ508522.1, PV166229.1
V572M	2	MZ508525.1, MZ508526.1
D475T	2	MZ508522.1, PV936307.1
F448I	2	MZ508525.1, MZ508526.1
I553M	2	MZ508525.1, MZ508526.1
T450M	2	MZ508525.1, MZ508526.1
Y451V	2	MZ508525.1, MZ508526.1
G452L	2	MZ508525.1, MZ508526.1
P453*	2	MZ508525.1, MZ508526.1
T455H	2	MZ508525.1, MZ508526.1
A456*	2	MZ508525.1, MZ508526.1
K439Q	2	MZ508525.1, MZ508526.1
T440E	2	MZ508525.1, MZ508526.1
G441L	2	MZ508525.1, MZ508526.1
I442T	2	MZ508525.1, MZ508526.1
N554*	2	MZ508525.1, MZ508526.1
Y444L	2	MZ508525.1, MZ508526.1
T445I	2	MZ508525.1, MZ508526.1
I447L	2	MZ508525.1, MZ508526.1
V429C	2	MZ508525.1, MZ508526.1
L430Y	2	MZ508525.1, MZ508526.1
L431Q	2	MZ508525.1, MZ508526.1
V555I	2	MZ508525.1, MZ508526.1
D434Q	2	MZ508525.1, MZ508526.1
P435L	2	MZ508525.1, MZ508526.1
I436E	2	MZ508525.1, MZ508526.1
G437V	2	MZ508525.1, MZ508526.1
F420T	2	MZ508525.1, MZ508526.1
N421F	2	MZ508525.1, MZ508526.1
D556T	2	MZ508525.1, MZ508526.1
V424Q	2	MZ508525.1, MZ508526.1
T425M	2	MZ508525.1, MZ508526.1
N426I	2	MZ508525.1, MZ508526.1
D427M	2	MZ508525.1, MZ508526.1
N428Y	2	MZ508525.1, MZ508526.1
K532L	2	MZ508522.1, PV936307.1
L533V	2	MZ508522.1, MZ508523.1
Q558L	2	MZ508525.1, MZ508526.1
F559T	2	MZ508525.1, MZ508526.1
N560M	2	MZ508525.1, MZ508526.1
G531K	2	MZ508522.1, PV936307.1
A514S	2	MZ508522.1, PV936307.1
A568M	2	MZ508522.1, PV936307.1
K575S	2	MZ508522.1, MZ508523.1
I553N	2	MZ508522.1, PV936307.1
A541S	2	MZ508522.1, MZ508523.1
P410K	2	MZ508525.1, MZ508526.1
G412I	2	MZ508525.1, MZ508526.1
D413G	2	MZ508525.1, MZ508526.1
W414F	2	MZ508525.1, MZ508526.1
V562Q	2	MZ508525.1, MZ508526.1
Q416I	2	MZ508525.1, MZ508526.1
M331T	2	PV948212.1, PV948224.1
G567Y	2	MZ508523.1, PV936307.1
I548T	2	MZ508523.1, U22189.1
V534*	2	MZ508523.1, PV936307.1
N517V	2	MZ508523.1, PV936307.1
Y510S	2	MZ508523.1, PV936307.1
L498C	2	MZ508523.1, PV936307.1
V484C	2	MZ508523.1, PV936307.1
V463S	2	MZ508523.1, PV936307.1
W470*	2	MZ508523.1, PV936307.1
G441*	2	MZ508523.1, PV936307.1
Y444*	2	MZ508523.1, PV936307.1
T445Y	2	MZ508523.1, PV936307.1
I436R	2	MZ508523.1, PV936307.1
L431N	2	MZ508523.1, PV936307.1
E396I	2	MZ508523.1, PV936307.1
P160T	2	PV936308.1, FJ440713.1
P161N	2	PV936308.1, FJ440713.1
T162*	2	PV936308.1, FJ440713.1
K163S	2	PV936308.1, FJ440713.1
V164L	2	PV936308.1, FJ440713.1
F146*	2	PV936308.1, PV936307.1
E135V	2	PV936308.1, PV936307.1
H137F	2	PV936308.1, PV936307.1
S348H	2	MZ508523.1, PV936307.1
G351H	2	MZ508523.1, PV936307.1
P352L	2	MZ508523.1, PV936307.1
P13S	2	EU498701.1, EU498707.1
D305N	2	HQ184201.1, PV936307.1
N417L	2	MZ508525.1, MZ508526.1
I418T	2	MZ508525.1, MZ508526.1
I401H	2	MZ508525.1, MZ508526.1
A402I	2	MZ508525.1, MZ508526.1
G224R	2	MZ508522.1, PV936304.1
W545I	2	MZ508525.1, MZ508526.1
N546Q	2	MZ508525.1, MZ508526.1
P547F	2	MZ508525.1, MZ508526.1
I548N	2	MZ508525.1, MZ508526.1
Q549K	2	MZ508525.1, MZ508526.1
G363A	2	MZ508522.1, MZ508523.1
M551V	2	MZ508525.1, MZ508526.1
S552L	2	MZ508525.1, MZ508526.1
A537N	2	MZ508525.1, MZ508526.1
K538*	2	MZ508525.1, MZ508526.1
L539E	2	MZ508525.1, MZ508526.1
R540H	2	MZ508525.1, MZ508526.1
A541L	2	MZ508525.1, MZ508526.1
S542I	2	MZ508525.1, MZ508526.1
P563I	2	MZ508525.1, MZ508526.1
T544G	2	MZ508525.1, MZ508526.1
D427N	2	MZ508522.1, PP738172.1
F420N	2	MZ508522.1, PV936307.1
G407R	2	MZ508522.1, PV936307.1
T399Y	2	MZ508522.1, MZ508523.1
Q404D	2	MZ508522.1, PV936307.1
F290S	2	PV936308.1, PV936305.1
S525I	2	MZ508525.1, MZ508526.1
F527G	2	MZ508525.1, MZ508526.1
K530V	2	MZ508525.1, MZ508526.1
G531N	2	MZ508525.1, MZ508526.1
K532*	2	MZ508525.1, MZ508526.1
V534L	2	MZ508525.1, MZ508526.1
K536L	2	MZ508525.1, MZ508526.1
N565L	2	MZ508525.1, MZ508526.1
N517C	2	MZ508525.1, MZ508526.1
H403K	2	MZ508525.1, MZ508526.1
Q404I	2	MZ508525.1, MZ508526.1
D405Q	2	MZ508525.1, MZ508526.1
T406E	2	MZ508525.1, MZ508526.1
G407D	2	MZ508525.1, MZ508526.1
Y409Q	2	MZ508525.1, MZ508526.1
G392K	2	MZ508525.1, MZ508526.1
M518Q	2	MZ508525.1, MZ508526.1
S519E	2	MZ508525.1, MZ508526.1
P395R	2	MZ508525.1, MZ508526.1
E396D	2	MZ508525.1, MZ508526.1
R397L	2	MZ508525.1, MZ508526.1
R520L	2	MZ508525.1, MZ508526.1
Y400*	2	MZ508525.1, MZ508526.1
R382N	2	MZ508525.1, MZ508526.1
Q383M	2	MZ508525.1, MZ508526.1
H384V	2	MZ508525.1, MZ508526.1
I521*	2	MZ508525.1, MZ508526.1
K387L	2	MZ508525.1, MZ508526.1
T389Q	2	MZ508525.1, MZ508526.1
T391E	2	MZ508525.1, MZ508526.1
Q365L	2	AB054226.1, MN419009.1
A14T	2	EU498695.1, EU498711.1
A334T	2	MF541140.1, MF541132.1
V103T	2	PV936308.1, PV936307.1
T440A	2	My-6, My-7
K163N	2	PV948212.1, PV948224.1
Y524I	2	PV936301.1, MN862746.1
T507R	2	PV936301.1, MN862746.1
A347R	2	PV936301.1, MN862746.1
P395L	2	PV936301.1, MN862746.1
T433I	2	MZ508525.1, MZ508526.1
T406P	1	MN400979.1
A5T	1	KJ813893.1
E18Q	1	U22187.1
I101F	1	PV936301.1
M551I	1	PV936307.1
S552T	1	PV936307.1
N554L	1	PV936307.1
V555T	1	PV936307.1
N557Y	1	PV936307.1
F559I	1	PV936307.1
Q497S	1	PV936307.1
F499A	1	PV936307.1
K501F	1	PV936307.1
V502N	1	PV936307.1
A503N	1	PV936307.1
P504E	1	PV936307.1
N505Y	1	PV936307.1
L506D	1	PV936307.1
A486S	1	PV936307.1
P487K	1	PV936307.1
F488*	1	PV936307.1
Q491W	1	PV936307.1
N492S	1	PV936307.1
C494I	1	PV936307.1
P495C	1	PV936307.1
G496K	1	PV936307.1
F474K	1	PV936307.1
T476K	1	PV936307.1
L478S	1	PV936307.1
K479C	1	PV936307.1
R481C	1	PV936307.1
L482T	1	PV936307.1
H483I	1	PV936307.1
N485L	1	PV936307.1
P461K	1	PV936307.1
P462W	1	PV936307.1
Y464N	1	PV936307.1
P465L	1	PV936307.1
G467*	1	PV936307.1
Q468R	1	PV936307.1
D471Y	1	PV936307.1
K472*	1	PV936307.1
N557Q	1	MZ508522.1
Q558F	1	MZ508522.1
F559N	1	MZ508522.1
N560Y	1	MZ508522.1
Y561V	1	MZ508522.1
V562P	1	MZ508522.1
P563N	1	MZ508522.1
I566G	1	MZ508522.1
P547I	1	MZ508522.1
I548Q	1	MZ508522.1
Q550M	1	MZ508522.1
M551S	1	MZ508522.1
S552I	1	MZ508522.1
N554V	1	MZ508522.1
V555D	1	MZ508522.1
D556N	1	MZ508522.1
V252I	1	KT240131.1
T388P	1	MZ508525.1
R540A	1	MZ508522.1
S542H	1	MZ508522.1
H543T	1	MZ508522.1
T544W	1	MZ508522.1
W545N	1	MZ508522.1
N546P	1	MZ508522.1
Q213T	1	PV936305.1
C273Y	1	DQ474237.1
I469T	1	HQ184200.1
V308A	1	EF988660.1
G467D	1	OP153927.1
D125N	1	DQ099430.1
S348P	1	DQ099430.1
R191K	1	MK357742.1
F527W	1	MZ508522.1
K530G	1	MZ508522.1
K536A	1	MZ508522.1
A537K	1	MZ508522.1
K538L	1	MZ508522.1
L539R	1	MZ508522.1
W470D	1	MZ508522.1
K472E	1	MZ508522.1
M518S	1	MZ508522.1
S519R	1	MZ508522.1
R520I	1	MZ508522.1
I521V	1	MZ508522.1
V522T	1	MZ508522.1
T523Y	1	MZ508522.1
Y524S	1	MZ508522.1
S525D	1	MZ508522.1
E509Y	1	MZ508522.1
Y510D	1	MZ508522.1
D511P	1	MZ508522.1
P512D	1	MZ508522.1
D513A	1	MZ508522.1
S515A	1	MZ508522.1
A516N	1	MZ508522.1
N517M	1	MZ508522.1
G567A	1	MZ508522.1
K570I	1	MZ508522.1
I571V	1	MZ508522.1
Y573E	1	MZ508522.1
S576Q	1	MZ508522.1
L506T	1	MZ508522.1
T507N	1	MZ508522.1
N508E	1	MZ508522.1
P504N	1	MZ508522.1
N505L	1	MZ508522.1
T433D	1	MZ508522.1
D434P	1	MZ508522.1
P435I	1	MZ508522.1
I436G	1	MZ508522.1
K439T	1	MZ508522.1
T440G	1	MZ508522.1
C494P	1	MZ508522.1
P495G	1	MZ508522.1
G496Q	1	MZ508522.1
Q497L	1	MZ508522.1
L498F	1	MZ508522.1
F499V	1	MZ508522.1
K501V	1	MZ508522.1
A503P	1	MZ508522.1
V484N	1	MZ508522.1
N485A	1	MZ508522.1
P487F	1	MZ508522.1
F488V	1	MZ508522.1
V489C	1	MZ508522.1
C490Q	1	MZ508522.1
Q491N	1	MZ508522.1
N493C	1	MZ508522.1
E473F	1	MZ508522.1
F474D	1	MZ508522.1
T476D	1	MZ508522.1
K479P	1	MZ508522.1
P480R	1	MZ508522.1
R481L	1	MZ508522.1
L482H	1	MZ508522.1
H483V	1	MZ508522.1
R397F	1	MZ508522.1
F398T	1	MZ508522.1
I401A	1	MZ508522.1
H403Q	1	MZ508522.1
D405T	1	MZ508522.1
T406G	1	MZ508522.1
R408Y	1	MZ508522.1
Y409P	1	MZ508522.1
P462V	1	MZ508522.1
V463Y	1	MZ508522.1
Y464P	1	MZ508522.1
P465N	1	MZ508522.1
G467Q	1	MZ508522.1
Q468I	1	MZ508522.1
I469W	1	MZ508522.1
L533C	1	MZ508525.1
Y451G	1	MZ508522.1
G452P	1	MZ508522.1
L454T	1	MZ508522.1
T455A	1	MZ508522.1
A456L	1	MZ508522.1
L457N	1	MZ508522.1
N459V	1	MZ508522.1
V460P	1	MZ508522.1
G441I	1	MZ508522.1
I442N	1	MZ508522.1
Y444T	1	MZ508522.1
T445N	1	MZ508522.1
I447F	1	MZ508522.1
F448N	1	MZ508522.1
N449T	1	MZ508522.1
T450Y	1	MZ508522.1
E368N	1	MZ508522.1
N369Q	1	MZ508522.1
Q370A	1	MZ508522.1
A372D	1	MZ508522.1
D373G	1	MZ508522.1
G374D	1	MZ508522.1
D375P	1	MZ508522.1
P376R	1	MZ508522.1
V429L	1	MZ508522.1
L431P	1	MZ508522.1
P432T	1	MZ508522.1
D526N	1	MN862747.1
A364Q	1	MZ508522.1
Q365T	1	MZ508522.1
T366D	1	MZ508522.1
D367E	1	MZ508522.1
N419F	1	MZ508522.1
N421L	1	MZ508522.1
L422P	1	MZ508522.1
P423V	1	MZ508522.1
V424T	1	MZ508522.1
T425N	1	MZ508522.1
N426D	1	MZ508522.1
N428V	1	MZ508522.1
P410E	1	MZ508522.1
E411G	1	MZ508522.1
G412D	1	MZ508522.1
D413W	1	MZ508522.1
W414I	1	MZ508522.1
I415Q	1	MZ508522.1
Q416N	1	MZ508522.1
I418N	1	MZ508522.1
R377K	1	EU498716.1
G224A	1	EU498693.1
L255I	1	EU498698.1
A5G	1	JX475256.1
P202T	1	MT274377.1
G37D	1	KX685354.1
Q213S	1	MN862746.1
L285*	1	MN862746.1
A300T	1	MZ508524.1
G360A	1	MZ508524.1
A364T	1	MZ508524.1
T507K	1	MZ508524.1
Y524L	1	MZ508524.1
G26R	1	HQ184199.1
Y324C	1	HQ184199.1
G258S	1	HQ184203.1
G385Q	1	MZ508522.1
K387T	1	MZ508522.1
T391G	1	MZ508522.1
T394P	1	MZ508522.1
E144D	1	EU498709.1
A97T	1	HQ184194.1
V316I	1	HQ184202.1
T329A	1	HQ184202.1
R377Y	1	MZ508522.1
Y378A	1	MZ508522.1
A379F	1	MZ508522.1
F380G	1	MZ508522.1
G381R	1	MZ508522.1
R382Q	1	MZ508522.1
Q383H	1	MZ508522.1
H384G	1	MZ508522.1
D305G	1	OR399569.1
E327G	1	OR399569.1
R81G	1	OR399570.1
T394A	1	OR709671.1
G4R	1	OR399559.1
E346D	1	PV166223.1
T230P	1	EU360958.1
S179*	1	PV936308.1
G24E	1	PV853997.1
E155K	1	PV854001.1
T389I	1	PP619438.1
G315D	1	PQ560986.1
T322V	1	PQ490408.1
G30E	1	MW495839.1
A358V	1	MW495839.1
V6I	1	PV948226.1
S35L	1	MN862746.1
G37V	1	MN862746.1
V38W	1	MN862746.1
D513G	1	PV853992.1
M87I	1	PV640235.1
S192F	1	MT270576.1
V84I	1	PQ560978.1
F488S	1	OR399565.1
N302I	1	MN862746.1
I330*	1	MN862746.1
N419K	1	MN862747.1
Y561S	1	PV936308.1
A300P	1	OQ815873.1
F261Y	1	KT240136.1
G32V	1	MN862746.1
G33V	1	MN862746.1
N17I	1	PQ620055.1
Q309R	1	EU018144.1
Q159T	1	FJ440713.1
S179Q	1	FJ440713.1
L285R	1	FJ440713.1
S515P	1	EU018143.1
I548V	1	EU018143.1
N78T	1	PQ560983.1
H222R	1	PV948230.1
A176T	1	OP796711.1
E298D	1	PQ560977.1
T425A	1	MZ836378.1
S27P	1	MW495838.1
D88G	1	MW495838.1
T217R	1	MZ005633.1
G11C	1	PQ620055.1
E75Q	1	PV948247.1
N166D	1	OQ570642.1
G196D	1	OP796706.1
P410S	1	OP796707.1
T278A	1	OP796709.1
Q280R	1	OP796715.1
E50A	1	PV948229.1
S76T	1	PV948229.1
E368D	1	HQ184195.1
Q309H	1	PV854000.1
D239Y	1	PV853989.1
V424E	1	OR399563.1
G22R	1	OR399572.1
A358T	1	OR399572.1
P376S	1	PV166227.1
A568V	1	PV166227.1
S156T	1	PV853996.1
T49A	1	HQ184196.1
K80Q	1	HQ184196.1
I129T	1	HQ184196.1
I566M	1	MN127779.1
G4A	1	PP419034.1
D405G	1	PP419034.1
G39W	1	HQ184201.1
A372V	1	EU697387.1
M183T	1	MW495830.1
Q159N	1	OR264206.1
T317H	1	OR264206.1
L285S	1	MH669800.1
H234L	1	OR260993.1
V153I	1	PV853996.1
S154T	1	PV853996.1
V15A	1	PP419033.1
R19G	1	PP419035.1
N64D	1	PP419035.1
T301P	1	PP035816.1
L150F	1	DQ474238.1
K89E	1	EU697386.1
S576P	1	FJ405225.1
E368G	1	EU697387.1
A5S	1	MZ508526.1
T523I	1	MZ508526.1
L533Y	1	MZ508526.1
R397S	1	EU498717.1
T355I	1	M10824.1
S344P	1	MW495831.1
M190I	1	MW495834.1
V522G	1	MW495834.1
D373*	1	MZ508523.1
G374S	1	MZ508523.1
D375K	1	MZ508523.1
P376I	1	MZ508523.1
R377C	1	MZ508523.1
Y378I	1	MZ508523.1
A379W	1	MZ508523.1
F380*	1	MZ508523.1
I357Q	1	MZ508523.1
G362S	1	MZ508523.1
A364N	1	MZ508523.1
Q365R	1	MZ508523.1
T366*	1	MZ508523.1
E368S	1	MZ508523.1
A371R	1	MZ508523.1
A372W	1	MZ508523.1
T366P	1	U22188.1
I415N	1	U22188.1
Q491R	1	U22188.1
T440S	1	EU498701.1
A347L	1	MZ508523.1
T349K	1	MZ508523.1
K354H	1	MZ508523.1
T355L	1	MZ508523.1
T107I	1	HQ184201.1
V308I	1	HQ184201.1
V83I	1	OQ815871.1
S140R	1	OQ815871.1
V153G	1	OQ815871.1
S41P	1	U22188.1
K52I	1	U22188.1
A63V	1	U22188.1
K151D	1	PV936308.1
T152C	1	PV936308.1
S154R	1	PV936308.1
E155I	1	PV936308.1
S156C	1	PV936308.1
A157Y	1	PV936308.1
T158S	1	PV936308.1
Q159A	1	PV936308.1
S140F	1	PV936308.1
F141*	1	PV936308.1
E142T	1	PV936308.1
Q143R	1	PV936308.1
E144N	1	PV936308.1
N147C	1	PV936308.1
V148C	1	PV936308.1
L150K	1	PV936308.1
V130*	1	PV936308.1
N131Y	1	PV936308.1
T132Y	1	PV936308.1
M133E	1	PV936308.1
S134*	1	PV936308.1
L136A	1	PV936308.1
L138S	1	PV936308.1
V139*	1	PV936308.1
G381T	1	MZ508523.1
Q383W	1	MZ508523.1
H384S	1	MZ508523.1
Q386N	1	MZ508523.1
K387Y	1	MZ508523.1
T388H	1	MZ508523.1
T389N	1	MZ508523.1
T390R	1	MZ508523.1
T425*	1	MZ508523.1
D427C	1	MZ508523.1
N428I	1	MZ508523.1
V429A	1	MZ508523.1
L430T	1	MZ508523.1
P432R	1	MZ508523.1
T433S	1	MZ508523.1
D434N	1	MZ508523.1
Q416Y	1	MZ508523.1
N417*	1	MZ508523.1
N419*	1	MZ508523.1
F420P	1	MZ508523.1
N421S	1	MZ508523.1
L422C	1	MZ508523.1
P423N	1	MZ508523.1
V424K	1	MZ508523.1
Q404Y	1	MZ508523.1
D405R	1	MZ508523.1
T406K	1	MZ508523.1
G407I	1	MZ508523.1
R408S	1	MZ508523.1
Y409T	1	MZ508523.1
G412L	1	MZ508523.1
W414S	1	MZ508523.1
G392N	1	MZ508523.1
T394*	1	MZ508523.1
R397Y	1	MZ508523.1
F398I	1	MZ508523.1
Y400S	1	MZ508523.1
I401T	1	MZ508523.1
A402S	1	MZ508523.1
H403R	1	MZ508523.1
K472I	1	MZ508523.1
E473*	1	MZ508523.1
F474Y	1	MZ508523.1
D475*	1	MZ508523.1
D477K	1	MZ508523.1
L478T	1	MZ508523.1
P480T	1	MZ508523.1
R481S	1	MZ508523.1
P461S	1	MZ508523.1
P462L	1	MZ508523.1
Y464K	1	MZ508523.1
P465W	1	MZ508523.1
N466S	1	MZ508523.1
G467N	1	MZ508523.1
Q468L	1	MZ508523.1
D471R	1	MZ508523.1
Y451S	1	MZ508523.1
G452F	1	MZ508523.1
P453N	1	MZ508523.1
L454C	1	MZ508523.1
T455I	1	MZ508523.1
A456K	1	MZ508523.1
N458C	1	MZ508523.1
N459T	1	MZ508523.1
P435W	1	MZ508523.1
G437*	1	MZ508523.1
G438N	1	MZ508523.1
K439R	1	MZ508523.1
T440N	1	MZ508523.1
I447*	1	MZ508523.1
F448Y	1	MZ508523.1
T450W	1	MZ508523.1
A514C	1	MZ508523.1
S515*	1	MZ508523.1
A516Y	1	MZ508523.1
M518K	1	MZ508523.1
S519N	1	MZ508523.1
R520C	1	MZ508523.1
I521N	1	MZ508523.1
Y524R	1	MZ508523.1
P504F	1	MZ508523.1
L506K	1	MZ508523.1
T507*	1	MZ508523.1
N508I	1	MZ508523.1
E509*	1	MZ508523.1
D511*	1	MZ508523.1
P512C	1	MZ508523.1
D513I	1	MZ508523.1
N493S	1	MZ508523.1
C494W	1	MZ508523.1
P495S	1	MZ508523.1
G496I	1	MZ508523.1
F499K	1	MZ508523.1
V500S	1	MZ508523.1
K501C	1	MZ508523.1
A503*	1	MZ508523.1
L482C	1	MZ508523.1
H483K	1	MZ508523.1
N485T	1	MZ508523.1
A486I	1	MZ508523.1
P487C	1	MZ508523.1
V489S	1	MZ508523.1
Q491*	1	MZ508523.1
N492L	1	MZ508523.1
Q558*	1	MZ508523.1
N560C	1	MZ508523.1
Y561T	1	MZ508523.1
V562K	1	MZ508523.1
P563*	1	MZ508523.1
N564Y	1	MZ508523.1
N565W	1	MZ508523.1
I566S	1	MZ508523.1
P547S	1	MZ508523.1
Q550E	1	MZ508523.1
M551Y	1	MZ508523.1
S552*	1	MZ508523.1
I553C	1	MZ508523.1
N554R	1	MZ508523.1
D556P	1	MZ508523.1
N557I	1	MZ508523.1
F535S	1	MZ508523.1
K536*	1	MZ508523.1
A537T	1	MZ508523.1
L539S	1	MZ508523.1
R540I	1	MZ508523.1
S542Y	1	MZ508523.1
T544E	1	MZ508523.1
W545S	1	MZ508523.1
S525F	1	MZ508523.1
D526L	1	MZ508523.1
F527V	1	MZ508523.1
W528E	1	MZ508523.1
W529R	1	MZ508523.1
K530*	1	MZ508523.1
G531I	1	MZ508523.1
K532S	1	MZ508523.1
A114K	1	PV936308.1
N115C	1	PV936308.1
G118S	1	PV936308.1
V119L	1	PV936308.1
W120V	1	PV936308.1
F121*	1	PV936308.1
P123R	1	PV936308.1
G124R	1	PV936308.1
Q104N	1	PV936308.1
I105C	1	PV936308.1
V106N	1	PV936308.1
W109V	1	PV936308.1
S110I	1	PV936308.1
L111G	1	PV936308.1
V112*	1	PV936308.1
D113C	1	PV936308.1
A579*	1	MZ508523.1
P580K	1	MZ508523.1
R581I	1	MZ508523.1
T217P	1	EU360959.1
A300G	1	MT270571.1
N426E	1	MT270571.1
I101S	1	PV936308.1
H102C	1	PV936308.1
A568E	1	MZ508523.1
M569N	1	MZ508523.1
K570C	1	MZ508523.1
V572*	1	MZ508523.1
E574I	1	MZ508523.1
S576T	1	MZ508523.1
Q577S	1	MZ508523.1
L578T	1	MZ508523.1
G32F	1	PV936307.1
G33C	1	PV936307.1
S35G	1	PV936307.1
G36I	1	PV936307.1
G37S	1	PV936307.1
V38T	1	PV936307.1
I40T	1	PV936307.1
T42N	1	PV936307.1
E260A	1	MT892650.1
H277P	1	MT892650.1
G286R	1	MT892650.1
E298G	1	MT892650.1
Q491H	1	U22189.1
F559V	1	U22189.1
K582E	1	U22189.1
L583*	1	U22189.1
F488I	1	PQ560982.1
T42S	1	MW495837.1
T44S	1	MW495837.1
M190T	1	HQ184198.1
Y324H	1	HQ184198.1
F420Y	1	HQ184198.1
N78H	1	HQ184204.1
D240A	1	MT892650.1
D125L	1	PV936308.1
W126A	1	PV936308.1
Q127T	1	PV936308.1
L128N	1	PV936308.1
I129C	1	PV936308.1
Y561I	1	PV936301.1
P423A	1	PQ560981.1
K387E	1	PQ560982.1
N72S	1	PV936307.1
M73E	1	PV936307.1
P74N	1	PV936307.1
E75Y	1	PV936307.1
S76K	1	PV936307.1
E77R	1	PV936307.1
N78V	1	PV936307.1
Y79V	1	PV936307.1
N64L	1	PV936307.1
S65V	1	PV936307.1
S66H	1	PV936307.1
R67L	1	PV936307.1
L68N	1	PV936307.1
V69M	1	PV936307.1
H70P	1	PV936307.1
L71E	1	PV936307.1
F53G	1	PV936307.1
E55V	1	PV936307.1
N56E	1	PV936307.1
G57I	1	PV936307.1
W58T	1	PV936307.1
E60N	1	PV936307.1
T62S	1	PV936307.1
A63R	1	PV936307.1
G43N	1	PV936307.1
T44Q	1	PV936307.1
F45T	1	PV936307.1
N46E	1	PV936307.1
N47F	1	PV936307.1
T49F	1	PV936307.1
E50L	1	PV936307.1
F51E	1	PV936307.1
T107L	1	PV936307.1
P108V	1	PV936307.1
W109D	1	PV936307.1
S110A	1	PV936307.1
L111N	1	PV936307.1
V112A	1	PV936307.1
D113W	1	PV936307.1
A114G	1	PV936307.1
A97I	1	PV936307.1
L98H	1	PV936307.1
D99V	1	PV936307.1
D100Q	1	PV936307.1
H102V	1	PV936307.1
Q104P	1	PV936307.1
I105W	1	PV936307.1
V106S	1	PV936307.1
D88V	1	PV936307.1
T90G	1	PV936307.1
A91N	1	PV936307.1
V92M	1	PV936307.1
K93A	1	PV936307.1
G94L	1	PV936307.1
N95D	1	PV936307.1
M96D	1	PV936307.1
K80V	1	PV936307.1
R81N	1	PV936307.1
V82N	1	PV936307.1
V83M	1	PV936307.1
V84D	1	PV936307.1
N85K	1	PV936307.1
N86T	1	PV936307.1
M87A	1	PV936307.1
K151N	1	PV936307.1
V153L	1	PV936307.1
S154L	1	PV936307.1
E155S	1	PV936307.1
S156H	1	PV936307.1
A157Q	1	PV936307.1
Q159K	1	PV936307.1
P160F	1	PV936307.1
L138E	1	PV936307.1
V139Q	1	PV936307.1
S140E	1	PV936307.1
E142L	1	PV936307.1
Q143M	1	PV936307.1
E144L	1	PV936307.1
N147R	1	PV936307.1
L150Q	1	PV936307.1
W126V	1	PV936307.1
L128T	1	PV936307.1
I129M	1	PV936307.1
V130S	1	PV936307.1
N131E	1	PV936307.1
M133H	1	PV936307.1
S134L	1	PV936307.1
L136S	1	PV936307.1
N115V	1	PV936307.1
A116W	1	PV936307.1
W117F	1	PV936307.1
G118N	1	PV936307.1
V119P	1	PV936307.1
F121D	1	PV936307.1
N122W	1	PV936307.1
G124L	1	PV936307.1
L195H	1	PV936307.1
F197N	1	PV936307.1
Y198Q	1	PV936307.1
W200Y	1	PV936307.1
K201Q	1	PV936307.1
P202L	1	PV936307.1
I204G	1	PV936307.1
P205D	1	PV936307.1
T186*	1	PV936307.1
P187D	1	PV936307.1
A188L	1	PV936307.1
A189R	1	PV936307.1
M190H	1	PV936307.1
R191W	1	PV936307.1
S192V	1	PV936307.1
E193F	1	PV936307.1
M174I	1	PV936307.1
L177I	1	PV936307.1
D178L	1	PV936307.1
S179C	1	PV936307.1
N180H	1	PV936307.1
N181L	1	PV936307.1
M183Q	1	PV936307.1
P184Q	1	PV936307.1
P161I	1	PV936307.1
T162I	1	PV936307.1
K163M	1	PV936307.1
N166L	1	PV936307.1
N167H	1	PV936307.1
D168H	1	PV936307.1
T170W	1	PV936307.1
A171L	1	PV936307.1
H234Q	1	PV936307.1
G235M	1	PV936307.1
T236M	1	PV936307.1
D237F	1	PV936307.1
P238N	1	PV936307.1
D239F	1	PV936307.1
D240I	1	PV936307.1
V241L	1	PV936307.1
T225Q	1	PV936307.1
S226Q	1	PV936307.1
G227I	1	PV936307.1
T228Y	1	PV936307.1
P229I	1	PV936307.1
T230M	1	PV936307.1
N231V	1	PV936307.1
V232Q	1	PV936307.1
R216H	1	PV936307.1
T217L	1	PV936307.1
L218I	1	PV936307.1
I219L	1	PV936307.1
P220E	1	PV936307.1
H222V	1	PV936307.1
T223A	1	PV936307.1
G224H	1	PV936307.1
T206I	1	PV936307.1
P207I	1	PV936307.1
W208F	1	PV936307.1
R209N	1	PV936307.1
Y210G	1	PV936307.1
F212E	1	PV936307.1
W214*	1	PV936307.1
D215Y	1	PV936307.1
C273I	1	PV936307.1
R274H	1	PV936307.1
L275G	1	PV936307.1
T276K	1	PV936307.1
H277Q	1	PV936307.1
T278I	1	PV936307.1
W279E	1	PV936307.1
Q280H	1	PV936307.1
T263F	1	PV936307.1
G264L	1	PV936307.1
F266V	1	PV936307.1
F267N	1	PV936307.1
F268H	1	PV936307.1
D269V	1	PV936307.1
[truncated: 210 more rows]
